# Supplementary material for: Human health risk assessment of pharmaceuticals in the European Vecht River
Source: Integr Environ Assess Manag. 2022 Feb 28;18(6):1639–54. doi: 10.1002/ieam.4588 (PMC9790459; doi:10.1002/ieam.4588)
Supplement: Supplementary file 2 [file IEAM-18-1639-s001.xlsx]

## Sheet: Source
Duarte et al. (2022)
SUPPORTING INFORMATION
JOURNAL
Integrated Environmental Assessment and Management
TITLE
Human Health Risk Assessment of Pharmaceuticals in the European Vecht River
AUTHORS
Daniel J. Duarte a, Rik Oldenkamp b, Ad M. J. Ragas a, c
a Radboud University Nijmegen, Institute for Water & Wetland Research, Department of Environmental Science, PO Box 9010, NL-6500 GL, Nijmegen, The Netherlands
b Department of Global Health-Amsterdam Institute for Global Health and Development, Amsterdam UMC, University of Amsterdam, Paasheuvelweg 25, NL-1105 BP, Amsterdam, The Netherlands
c Open University, Faculty of Science, Department of Environmental Sciences, Valkenburgerweg 177, 6419 AT, Heerlen, The Netherlands

## Sheet: Lietime Risk ~ Uptake, Route
Concentration Profile	Archetype	Substance	Abbreviation	Uptake [mg/kg/day]	Hazard Quotient	Oral Swim [%]	Oral Drink [%]	Oral Fish [%]	Dermal Swim [%]
I	Average	17alpha-Ethinylestradiol	EE2	7.78608e-09	4.66232e-05	0.00264858	0	99.9831	0.0142111
I	Average	Amantadine	AMA	1.27453e-06		0.00283805	0	99.985	0.0121442
I	Average	Carbamazepine	CBZ	1.46697e-06	2.4818e-05	0.0296989	0	99.9207	0.049649
I	Average	Ciprofloxacin	CIP	7.93631e-07	0.00054771	0.00449847	0	99.9952	0.000342293
I	Average	Cyclophosphamide	CYC	1.03052e-09	6.4806e-06	0.205132	0	99.758	0.0368408
I	Average	Diclofenac	DCF	9.26876e-06	0.0022751	0.00241554	0	99.9835	0.0140846
I	Average	Doxycycline	DOX	6.624e-07	0.0259765	0.0112989	0	99.9887	1.35379e-05
I	Average	Erythromycin	ERY	7.11381e-07	0.000156348	0.00961709	0	99.9904	2.16401e-05
I	Average	Iopamidol	IOP	2.03904e-08		0.209978	0	99.79	4.40037e-06
I	Average	Metformin	MET	9.7829e-08	5.69701e-06	0.490655	0	99.4697	0.0396609
I	Average	Metoprolol	MEP	4.56361e-07	6.33835e-05	0.0817432	0	99.8541	0.064186
I	Average	Oxazepam	OXA	1.57456e-06		0.00918371	0	99.9844	0.00640429
I	Average	Phenazone	PHE	3.02626e-10	8.57784e-09	0.0712048	0	99.8674	0.0614041
I	Average	Sulfamethazine	SUL	6.39521e-07		0.0290367	0	99.9681	0.00282271
I	Average	Valsartan	VAL	1.68708e-07	9.29522e-05	0.0959603	0	99.7714	0.132652
I	Fisherman	17alpha-Ethinylestradiol	EE2	1.60144e-08	9.58945e-05	0.00128772	0	99.9918	0.00690935
I	Fisherman	Amantadine	AMA	2.62147e-06		0.00137983	0	99.9927	0.00590438
I	Fisherman	Carbamazepine	CBZ	3.01629e-06	4.77708e-05	0.0144441	0	99.9614	0.0241468
I	Fisherman	Ciprofloxacin	CIP	1.63244e-06	0.0011266	0.00218699	0	99.9976	0.00016641
I	Fisherman	Cyclophosphamide	CYC	2.11712e-09	1.33139e-05	0.0998493	0	99.8822	0.0179325
I	Fisherman	Diclofenac	DCF	1.9064e-05	0.00467943	0.00117442	0	99.992	0.00684782
I	Fisherman	Doxycycline	DOX	1.36246e-06	0.0534298	0.0054933	0	99.9945	6.58183e-06
I	Fisherman	Erythromycin	ERY	1.46322e-06	0.000321587	0.00467559	0	99.9953	1.05209e-05
I	Fisherman	Iopamidol	IOP	4.18973e-08		0.102191	0	99.8978	2.14156e-06
I	Fisherman	Metformin	MET	2.00683e-07	1.16867e-05	0.239184	0	99.7415	0.0193339
I	Fisherman	Metoprolol	MEP	9.38019e-07	0.00013028	0.0397693	0	99.929	0.0312275
I	Fisherman	Oxazepam	OXA	3.23857e-06		0.00446503	0	99.9924	0.0031137
I	Fisherman	Phenazone	PHE	6.2207e-10	1.76324e-08	0.0346399	0	99.9355	0.029872
I	Fisherman	Sulfamethazine	SUL	1.31526e-06		0.0141185	0	99.9845	0.00137249
I	Fisherman	Valsartan	VAL	3.46621e-07	0.000190976	0.0467061	0	99.8887	0.0645646
I	Swimmer	17alpha-Ethinylestradiol	EE2	7.79138e-09	4.6655e-05	0.012853	0	99.9151	0.0720491
I	Swimmer	Amantadine	AMA	1.2753e-06		0.0137735	0	99.9247	0.0615749
I	Swimmer	Carbamazepine	CBZ	1.47161e-06	2.48868e-05	0.143765	0	99.6051	0.251092
I	Swimmer	Ciprofloxacin	CIP	7.9378e-07	0.000547812	0.0218409	0	99.9764	0.00173625
I	Swimmer	Cyclophosphamide	CYC	1.04022e-09	6.54159e-06	0.986853	0	98.828	0.185164
I	Swimmer	Diclofenac	DCF	9.27495e-06	0.00227662	0.0117223	0	99.9169	0.0714086
I	Swimmer	Doxycycline	DOX	6.62689e-07	0.0259878	0.0548446	0	99.9451	6.86526e-05
I	Swimmer	Erythromycin	ERY	7.11646e-07	0.000156406	0.0466841	0	99.9532	0.000109747
I	Swimmer	Iopamidol	IOP	2.05555e-08		1.01148	0	98.9885	2.21454e-05
I	Swimmer	Metformin	MET	9.9838e-08	5.814e-06	2.33472	0	97.4681	0.197165
I	Swimmer	Metoprolol	MEP	4.58993e-07	6.3749e-05	0.394676	0	99.2816	0.323772
I	Swimmer	Oxazepam	OXA	1.57553e-06		0.0445695	0	99.923	0.0324713
I	Swimmer	Phenazone	PHE	3.04214e-10	8.62285e-09	0.343972	0	99.3461	0.309899
I	Swimmer	Sulfamethazine	SUL	6.4031e-07		0.140831	0	99.8449	0.014303
I	Swimmer	Valsartan	VAL	1.70244e-07	9.37984e-05	0.461788	0	98.8713	0.666919
I	Drinker	17alpha-Ethinylestradiol	EE2	7.78608e-09	4.66232e-05	0.00264858	0	99.9831	0.0142111
I	Drinker	Amantadine	AMA	1.27453e-06		0.00283805	0	99.985	0.0121442
I	Drinker	Carbamazepine	CBZ	1.46697e-06	2.4818e-05	0.0296989	0	99.9207	0.049649
I	Drinker	Ciprofloxacin	CIP	7.93631e-07	0.00054771	0.00449847	0	99.9952	0.000342293
I	Drinker	Cyclophosphamide	CYC	1.03052e-09	6.4806e-06	0.205132	0	99.758	0.0368408
I	Drinker	Diclofenac	DCF	9.26876e-06	0.0022751	0.00241554	0	99.9835	0.0140846
I	Drinker	Doxycycline	DOX	6.624e-07	0.0259765	0.0112989	0	99.9887	1.35379e-05
I	Drinker	Erythromycin	ERY	7.11381e-07	0.000156348	0.00961709	0	99.9904	2.16401e-05
I	Drinker	Iopamidol	IOP	2.03904e-08		0.209978	0	99.79	4.40037e-06
I	Drinker	Metformin	MET	9.7829e-08	5.69701e-06	0.490655	0	99.4697	0.0396609
I	Drinker	Metoprolol	MEP	4.56361e-07	6.33835e-05	0.0817432	0	99.8541	0.064186
I	Drinker	Oxazepam	OXA	1.57456e-06		0.00918371	0	99.9844	0.00640429
I	Drinker	Phenazone	PHE	3.02626e-10	8.57784e-09	0.0712048	0	99.8674	0.0614041
I	Drinker	Sulfamethazine	SUL	6.39521e-07		0.0290367	0	99.9681	0.00282271
I	Drinker	Valsartan	VAL	1.68708e-07	9.29522e-05	0.0959603	0	99.7714	0.132652
I	Extreme	17alpha-Ethinylestradiol	EE2	1.60197e-08	9.59262e-05	0.00625121	0	99.9587	0.035042
I	Extreme	Amantadine	AMA	2.62224e-06		0.0066986	0	99.9634	0.0299463
I	Extreme	Carbamazepine	CBZ	3.02093e-06	4.78397e-05	0.0700337	0	99.8076	0.122317
I	Extreme	Ciprofloxacin	CIP	1.63259e-06	0.0011267	0.0106192	0	99.9885	0.000844181
I	Extreme	Cyclophosphamide	CYC	2.12682e-09	1.33748e-05	0.482666	0	99.4268	0.0905633
I	Extreme	Diclofenac	DCF	1.90702e-05	0.00468095	0.00570122	0	99.9596	0.0347302
I	Extreme	Doxycycline	DOX	1.36275e-06	0.0534412	0.0266703	0	99.9733	3.3385e-05
I	Extreme	Erythromycin	ERY	1.46349e-06	0.000321645	0.022701	0	99.9772	5.33665e-05
I	Extreme	Iopamidol	IOP	4.20624e-08		0.494301	0	99.5057	1.08222e-05
I	Extreme	Metformin	MET	2.02692e-07	1.18037e-05	1.14999	0	98.7529	0.0971155
I	Extreme	Metoprolol	MEP	9.4065e-07	0.000130646	0.192583	0	99.6494	0.157985
I	Extreme	Oxazepam	OXA	3.23953e-06		0.0216761	0	99.9625	0.0157922
I	Extreme	Phenazone	PHE	6.23658e-10	1.76774e-08	0.167786	0	99.681	0.151166
I	Extreme	Sulfamethazine	SUL	1.31605e-06		0.0685197	0	99.9245	0.00695896
I	Extreme	Valsartan	VAL	3.48157e-07	0.000191822	0.225808	0	99.4481	0.326115
II	Average	17alpha-Ethinylestradiol	EE2	3.15975e-07	0.00189206	0.00264858	0	99.9831	0.0142111
II	Average	Amantadine	AMA	7.12258e-05		0.00283805	0	99.985	0.0121442
II	Average	Carbamazepine	CBZ	5.20052e-05	0.000879818	0.0296989	0	99.9207	0.049649
II	Average	Ciprofloxacin	CIP	6.99803e-05	0.0482956	0.00449847	0	99.9952	0.000342293
II	Average	Cyclophosphamide	CYC	4.71373e-08	0.00029643	0.205132	0	99.758	0.0368408
II	Average	Diclofenac	DCF	0.000763347	0.18737	0.00241554	0	99.9835	0.0140846
II	Average	Doxycycline	DOX	2.47401e-05	0.970201	0.0112989	0	99.9887	1.35379e-05
II	Average	Erythromycin	ERY	7.77769e-05	0.0170938	0.00961709	0	99.9904	2.16401e-05
II	Average	Iopamidol	IOP	4.66184e-07		0.209978	0	99.79	4.40037e-06
II	Average	Metformin	MET	3.63175e-06	0.000211492	0.490655	0	99.4697	0.0396609
II	Average	Metoprolol	MEP	1.81931e-05	0.00252682	0.0817432	0	99.8541	0.064186
II	Average	Oxazepam	OXA	4.89145e-05		0.00918371	0	99.9844	0.00640429
II	Average	Phenazone	PHE	3.78747e-08	1.07355e-06	0.0712048	0	99.8674	0.0614041
II	Average	Sulfamethazine	SUL	6.99202e-05		0.0290367	0	99.9681	0.00282271
II	Average	Valsartan	VAL	6.94315e-06	0.00382543	0.0959603	0	99.7714	0.132652
II	Fisherman	17alpha-Ethinylestradiol	EE2	6.49896e-07	0.00389159	0.00128772	0	99.9918	0.00690935
II	Fisherman	Amantadine	AMA	0.000146498		0.00137983	0	99.9927	0.00590438
II	Fisherman	Carbamazepine	CBZ	0.00010693	0.00169352	0.0144441	0	99.9614	0.0241468
II	Fisherman	Ciprofloxacin	CIP	0.000143944	0.0993402	0.00218699	0	99.9976	0.00016641
II	Fisherman	Cyclophosphamide	CYC	9.68396e-08	0.000608991	0.0998493	0	99.8822	0.0179325
II	Fisherman	Diclofenac	DCF	0.00157005	0.385383	0.00117442	0	99.992	0.00684782
II	Fisherman	Doxycycline	DOX	5.08868e-05	1.99556	0.0054933	0	99.9945	6.58183e-06
II	Fisherman	Erythromycin	ERY	0.000159977	0.0351598	0.00467559	0	99.9953	1.05209e-05
II	Fisherman	Iopamidol	IOP	9.57893e-07		0.102191	0	99.8978	2.14156e-06
II	Fisherman	Metformin	MET	7.45006e-06	0.000433849	0.239184	0	99.7415	0.0193339
II	Fisherman	Metoprolol	MEP	3.73946e-05	0.0051937	0.0397693	0	99.929	0.0312275
II	Fisherman	Oxazepam	OXA	0.000100608		0.00446503	0	99.9924	0.0031137
II	Fisherman	Phenazone	PHE	7.78542e-08	2.20675e-06	0.0346399	0	99.9355	0.029872
II	Fisherman	Sulfamethazine	SUL	0.000143801		0.0141185	0	99.9845	0.00137249
II	Fisherman	Valsartan	VAL	1.42651e-05	0.00785956	0.0467061	0	99.8887	0.0645646
II	Swimmer	17alpha-Ethinylestradiol	EE2	3.1619e-07	0.00189335	0.012853	0	99.9151	0.0720491
II	Swimmer	Amantadine	AMA	7.12688e-05		0.0137735	0	99.9247	0.0615749
II	Swimmer	Carbamazepine	CBZ	5.217e-05	0.000882259	0.143765	0	99.6051	0.251092
II	Swimmer	Ciprofloxacin	CIP	6.99934e-05	0.0483046	0.0218409	0	99.9764	0.00173625
II	Swimmer	Cyclophosphamide	CYC	4.75809e-08	0.00029922	0.986853	0	98.828	0.185164
II	Swimmer	Diclofenac	DCF	0.000763856	0.187495	0.0117223	0	99.9169	0.0714086
II	Swimmer	Doxycycline	DOX	2.47509e-05	0.970624	0.0548446	0	99.9451	6.86526e-05
II	Swimmer	Erythromycin	ERY	7.78058e-05	0.0171002	0.0466841	0	99.9532	0.000109747
II	Swimmer	Iopamidol	IOP	4.69958e-07		1.01148	0	98.9885	2.21454e-05
II	Swimmer	Metformin	MET	3.70633e-06	0.000215836	2.33472	0	97.4681	0.197165
II	Swimmer	Metoprolol	MEP	1.8298e-05	0.00254139	0.394676	0	99.2816	0.323772
II	Swimmer	Oxazepam	OXA	4.89446e-05		0.0445695	0	99.923	0.0324713
II	Swimmer	Phenazone	PHE	3.80734e-08	1.07918e-06	0.343972	0	99.3461	0.309899
II	Swimmer	Sulfamethazine	SUL	7.00066e-05		0.140831	0	99.8449	0.014303
II	Swimmer	Valsartan	VAL	7.00636e-06	0.00386025	0.461788	0	98.8713	0.666919
II	Drinker	17alpha-Ethinylestradiol	EE2	3.15975e-07	0.00189206	0.00264858	0	99.9831	0.0142111
II	Drinker	Amantadine	AMA	7.12258e-05		0.00283805	0	99.985	0.0121442
II	Drinker	Carbamazepine	CBZ	5.20052e-05	0.000879818	0.0296989	0	99.9207	0.049649
II	Drinker	Ciprofloxacin	CIP	6.99803e-05	0.0482956	0.00449847	0	99.9952	0.000342293
II	Drinker	Cyclophosphamide	CYC	4.71373e-08	0.00029643	0.205132	0	99.758	0.0368408
II	Drinker	Diclofenac	DCF	0.000763347	0.18737	0.00241554	0	99.9835	0.0140846
II	Drinker	Doxycycline	DOX	2.47401e-05	0.970201	0.0112989	0	99.9887	1.35379e-05
II	Drinker	Erythromycin	ERY	7.77769e-05	0.0170938	0.00961709	0	99.9904	2.16401e-05
II	Drinker	Iopamidol	IOP	4.66184e-07		0.209978	0	99.79	4.40037e-06
II	Drinker	Metformin	MET	3.63175e-06	0.000211492	0.490655	0	99.4697	0.0396609
II	Drinker	Metoprolol	MEP	1.81931e-05	0.00252682	0.0817432	0	99.8541	0.064186
II	Drinker	Oxazepam	OXA	4.89145e-05		0.00918371	0	99.9844	0.00640429
II	Drinker	Phenazone	PHE	3.78747e-08	1.07355e-06	0.0712048	0	99.8674	0.0614041
II	Drinker	Sulfamethazine	SUL	6.99202e-05		0.0290367	0	99.9681	0.00282271
II	Drinker	Valsartan	VAL	6.94315e-06	0.00382543	0.0959603	0	99.7714	0.132652
II	Extreme	17alpha-Ethinylestradiol	EE2	6.50111e-07	0.00389288	0.00625121	0	99.9587	0.035042
II	Extreme	Amantadine	AMA	0.000146541		0.0066986	0	99.9634	0.0299463
II	Extreme	Carbamazepine	CBZ	0.000107095	0.00169596	0.0700337	0	99.8076	0.122317
II	Extreme	Ciprofloxacin	CIP	0.000143957	0.0993493	0.0106192	0	99.9885	0.000844181
II	Extreme	Cyclophosphamide	CYC	9.72832e-08	0.000611781	0.482666	0	99.4268	0.0905633
II	Extreme	Diclofenac	DCF	0.00157056	0.385508	0.00570122	0	99.9596	0.0347302
II	Extreme	Doxycycline	DOX	5.08976e-05	1.99598	0.0266703	0	99.9733	3.3385e-05
II	Extreme	Erythromycin	ERY	0.000160006	0.0351662	0.022701	0	99.9772	5.33665e-05
II	Extreme	Iopamidol	IOP	9.61668e-07		0.494301	0	99.5057	1.08222e-05
II	Extreme	Metformin	MET	7.52464e-06	0.000438192	1.14999	0	98.7529	0.0971155
II	Extreme	Metoprolol	MEP	3.74995e-05	0.00520827	0.192583	0	99.6494	0.157985
II	Extreme	Oxazepam	OXA	0.000100638		0.0216761	0	99.9625	0.0157922
II	Extreme	Phenazone	PHE	7.80529e-08	2.21239e-06	0.167786	0	99.681	0.151166
II	Extreme	Sulfamethazine	SUL	0.000143887		0.0685197	0	99.9245	0.00695896
II	Extreme	Valsartan	VAL	1.43283e-05	0.00789439	0.225808	0	99.4481	0.326115
III	Average	17alpha-Ethinylestradiol	EE2	1.46102e-06	0.00874861	0.000572808	78.373	21.6234	0.00307344
III	Average	Amantadine	AMA	7.14319e-05		0.00282987	0.288538	99.6965	0.0121092
III	Average	Carbamazepine	CBZ	5.22342e-05	0.000883576	0.0295687	0.438427	99.4826	0.0494314
III	Average	Ciprofloxacin	CIP	7.07703e-05	0.0488408	0.00444825	1.1164	98.8788	0.000338471
III	Average	Cyclophosphamide	CYC	2.69276e-07	0.00169338	0.0359088	82.4948	17.4628	0.00644907
III	Average	Diclofenac	DCF	0.000770011	0.189006	0.00239463	0.865462	99.1182	0.0139627
III	Average	Doxycycline	DOX	2.57134e-05	1.00837	0.0108712	3.78514	96.204	1.30254e-05
III	Average	Erythromycin	ERY	7.78571e-05	0.0171114	0.00960719	0.102949	99.8874	2.16178e-05
III	Average	Iopamidol	IOP	6.4481e-07		0.151809	27.7022	72.146	3.18137e-06
III	Average	Metformin	MET	4.25007e-06	0.0002475	0.419272	14.5485	84.9983	0.0338908
III	Average	Metoprolol	MEP	1.84129e-05	0.00255735	0.0807672	1.19399	98.6618	0.0634196
III	Average	Oxazepam	OXA	5.00252e-05		0.0089798	2.22026	97.7645	0.0062621
III	Average	Phenazone	PHE	2.62303e-07	7.4349e-06	0.0102815	85.5607	14.4201	0.00886631
III	Average	Sulfamethazine	SUL	7.1008e-05		0.0285919	1.53193	98.4367	0.00277947
III	Average	Valsartan	VAL	7.06911e-06	0.00389483	0.0942505	1.78176	97.9937	0.130288
III	Fisherman	17alpha-Ethinylestradiol	EE2	1.79494e-06	0.0107481	0.000466246	63.7929	36.2041	0.00250168
III	Fisherman	Amantadine	AMA	0.000146704		0.00137789	0.140492	99.8522	0.00589609
III	Fisherman	Carbamazepine	CBZ	0.000107159	0.00169727	0.0144132	0.21371	99.7478	0.0240952
III	Fisherman	Ciprofloxacin	CIP	0.000144734	0.0998855	0.00217505	0.545884	99.4518	0.000165502
III	Fisherman	Cyclophosphamide	CYC	3.18978e-07	0.00200594	0.0303136	69.6407	30.3236	0.00544419
III	Fisherman	Diclofenac	DCF	0.00157672	0.387019	0.00116945	0.42266	99.5694	0.00681887
III	Fisherman	Doxycycline	DOX	5.18601e-05	2.03373	0.0053902	1.87675	98.1178	6.45831e-06
III	Fisherman	Erythromycin	ERY	0.000160057	0.0351774	0.00467325	0.0500777	99.9452	1.05156e-05
III	Fisherman	Iopamidol	IOP	1.13652e-06		0.0861297	15.717	84.1969	1.80497e-06
III	Fisherman	Metformin	MET	8.06838e-06	0.000469857	0.220854	7.66354	92.0978	0.0178522
III	Fisherman	Metoprolol	MEP	3.76145e-05	0.00522423	0.0395369	0.584478	99.3449	0.031045
III	Fisherman	Oxazepam	OXA	0.000101719		0.00441627	1.09193	98.9006	0.0030797
III	Fisherman	Phenazone	PHE	3.02283e-07	8.56811e-06	0.00892165	74.2446	25.7388	0.00769366
III	Fisherman	Sulfamethazine	SUL	0.000144888		0.0140125	0.750779	99.2338	0.00136218
III	Fisherman	Valsartan	VAL	1.43911e-05	0.00792896	0.0462973	0.875229	99.0145	0.0639995
III	Swimmer	17alpha-Ethinylestradiol	EE2	1.46123e-06	0.0087499	0.0027812	78.3614	21.6202	0.0155904
III	Swimmer	Amantadine	AMA	7.14749e-05		0.0137338	0.288364	99.6365	0.0613973
III	Swimmer	Carbamazepine	CBZ	5.2399e-05	0.000886017	0.143137	0.437048	99.1698	0.249995
III	Swimmer	Ciprofloxacin	CIP	7.07835e-05	0.0488499	0.0215971	1.11619	98.8605	0.00171687
III	Swimmer	Cyclophosphamide	CYC	2.69719e-07	0.00169617	0.17409	82.3591	17.4341	0.0326647
III	Swimmer	Diclofenac	DCF	0.00077052	0.189131	0.0116209	0.86489	99.0527	0.070791
III	Swimmer	Doxycycline	DOX	2.57242e-05	1.00879	0.0527695	3.78355	96.1636	6.60551e-05
III	Swimmer	Erythromycin	ERY	7.7886e-05	0.0171178	0.0466361	0.102911	99.8503	0.000109634
III	Swimmer	Iopamidol	IOP	6.48585e-07		0.732908	27.541	71.7261	1.60463e-05
III	Swimmer	Metformin	MET	4.32465e-06	0.000251843	2.00091	14.2976	83.5325	0.168975
III	Swimmer	Metoprolol	MEP	1.85178e-05	0.00257192	0.38999	1.18723	98.1029	0.319928
III	Swimmer	Oxazepam	OXA	5.00553e-05		0.0435805	2.21893	97.7057	0.0317508
III	Swimmer	Phenazone	PHE	2.62502e-07	7.44053e-06	0.0498899	85.4959	14.4092	0.044948
III	Swimmer	Sulfamethazine	SUL	7.10944e-05		0.138676	1.53007	98.3172	0.0140841
III	Swimmer	Valsartan	VAL	7.13232e-06	0.00392965	0.453633	1.76597	97.1253	0.655141
III	Drinker	17alpha-Ethinylestradiol	EE2	2.67739e-06	0.0160323	0.000312574	88.1984	11.7996	0.00167714
III	Drinker	Amantadine	AMA	7.16508e-05		0.00282122	0.593231	99.3919	0.0120722
III	Drinker	Carbamazepine	CBZ	5.24775e-05	0.00088718	0.0294317	0.899973	99.0214	0.0492022
III	Drinker	Ciprofloxacin	CIP	7.16096e-05	0.04942	0.00439611	2.27536	97.7199	0.000334504
III	Drinker	Cyclophosphamide	CYC	5.05252e-07	0.00317736	0.0191377	90.6705	9.30688	0.00343705
III	Drinker	Diclofenac	DCF	0.00077709	0.190744	0.00237282	1.76858	98.2152	0.0138355
III	Drinker	Doxycycline	DOX	2.67473e-05	1.04891	0.010451	7.50432	92.4852	1.25219e-05
III	Drinker	Erythromycin	ERY	7.79422e-05	0.0171302	0.0095967	0.212079	99.7783	2.15942e-05
III	Drinker	Iopamidol	IOP	8.34565e-07		0.117292	44.1405	55.7422	2.45803e-06
III	Drinker	Metformin	MET	4.90691e-06	0.000285751	0.363148	25.9871	73.6204	0.0293542
III	Drinker	Metoprolol	MEP	1.86465e-05	0.00258979	0.0797556	2.43152	97.4261	0.0626253
III	Drinker	Oxazepam	OXA	5.12051e-05		0.00877289	4.47333	95.5118	0.00611781
III	Drinker	Phenazone	PHE	5.00713e-07	1.41925e-05	0.00538605	92.4358	7.55413	0.0046447
III	Drinker	Sulfamethazine	SUL	7.21636e-05		0.028134	3.1087	96.8604	0.00273496
III	Drinker	Valsartan	VAL	7.20291e-06	0.00396854	0.0924998	3.60626	96.1734	0.127868
III	Extreme	17alpha-Ethinylestradiol	EE2	3.01153e-06	0.0180331	0.00134947	78.4126	21.5785	0.00756466
III	Extreme	Amantadine	AMA	0.000146966		0.00667923	0.289219	99.6742	0.0298597
III	Extreme	Carbamazepine	CBZ	0.000107567	0.00170332	0.0697263	0.439061	99.3694	0.12178
III	Extreme	Ciprofloxacin	CIP	0.000145587	0.100474	0.0105004	1.11918	98.8695	0.000834733
III	Extreme	Cyclophosphamide	CYC	5.55398e-07	0.00349271	0.0845435	82.4841	17.4155	0.015863
III	Extreme	Diclofenac	DCF	0.0015843	0.388882	0.00565176	0.867475	99.0924	0.0344289
III	Extreme	Doxycycline	DOX	5.29048e-05	2.0747	0.0256584	3.79399	96.1803	3.21183e-05
III	Extreme	Erythromycin	ERY	0.000160171	0.0352025	0.0226776	0.103201	99.8741	5.33114e-05
III	Extreme	Iopamidol	IOP	1.33005e-06		0.357395	27.6968	71.9458	7.82483e-06
III	Extreme	Metformin	MET	8.7998e-06	0.000512451	0.983345	14.4908	84.4428	0.0830427
III	Extreme	Metoprolol	MEP	3.79529e-05	0.00527124	0.190283	1.19462	98.459	0.156098
III	Extreme	Oxazepam	OXA	0.000102929		0.0211937	2.2254	97.738	0.0154408
III	Extreme	Phenazone	PHE	5.40891e-07	1.53314e-05	0.0242123	85.5696	14.3844	0.0218139
III	Extreme	Sulfamethazine	SUL	0.00014613		0.0674678	1.53517	98.3905	0.00685212
III	Extreme	Valsartan	VAL	1.45881e-05	0.00803751	0.221788	1.7806	97.6773	0.320308

## Sheet: Uptake ~ Age, Route
Concentration profile	Substance	Abbreviation	Age	Archetype	Uptake Route	Log10(Uptake) [mg/kg/day]
I	17alpha-Ethinylestradiol	EE2	0-1	Average	OralSwim
I	17alpha-Ethinylestradiol	EE2	1-5	Average	OralSwim	-11.9342
I	17alpha-Ethinylestradiol	EE2	5-10	Average	OralSwim	-12.1973
I	17alpha-Ethinylestradiol	EE2	10-18	Average	OralSwim	-12.6067
I	17alpha-Ethinylestradiol	EE2	18-80	Average	OralSwim	-12.967
I	Amantadine	AMA	0-1	Average	OralSwim
I	Amantadine	AMA	1-5	Average	OralSwim	-9.69014
I	Amantadine	AMA	5-10	Average	OralSwim	-9.95324
I	Amantadine	AMA	10-18	Average	OralSwim	-10.3627
I	Amantadine	AMA	18-80	Average	OralSwim	-10.7229
I	Carbamazepine	CBZ	0-1	Average	OralSwim
I	Carbamazepine	CBZ	1-5	Average	OralSwim	-8.60935
I	Carbamazepine	CBZ	5-10	Average	OralSwim	-8.87245
I	Carbamazepine	CBZ	10-18	Average	OralSwim	-9.2819
I	Carbamazepine	CBZ	18-80	Average	OralSwim	-9.64215
I	Ciprofloxacin	CIP	0-1	Average	OralSwim
I	Ciprofloxacin	CIP	1-5	Average	OralSwim	-9.69583
I	Ciprofloxacin	CIP	5-10	Average	OralSwim	-9.95893
I	Ciprofloxacin	CIP	10-18	Average	OralSwim	-10.3684
I	Ciprofloxacin	CIP	18-80	Average	OralSwim	-10.7286
I	Cyclophosphamide	CYC	0-1	Average	OralSwim
I	Cyclophosphamide	CYC	1-5	Average	OralSwim	-10.9234
I	Cyclophosphamide	CYC	5-10	Average	OralSwim	-11.1865
I	Cyclophosphamide	CYC	10-18	Average	OralSwim	-11.596
I	Cyclophosphamide	CYC	18-80	Average	OralSwim	-11.9562
I	Diclofenac	DCF	0-1	Average	OralSwim
I	Diclofenac	DCF	1-5	Average	OralSwim	-8.89847
I	Diclofenac	DCF	5-10	Average	OralSwim	-9.16158
I	Diclofenac	DCF	10-18	Average	OralSwim	-9.57103
I	Diclofenac	DCF	18-80	Average	OralSwim	-9.93127
I	Doxycycline	DOX	0-1	Average	OralSwim
I	Doxycycline	DOX	1-5	Average	OralSwim	-9.37435
I	Doxycycline	DOX	5-10	Average	OralSwim	-9.63746
I	Doxycycline	DOX	10-18	Average	OralSwim	-10.0469
I	Doxycycline	DOX	18-80	Average	OralSwim	-10.4071
I	Erythromycin	ERY	0-1	Average	OralSwim
I	Erythromycin	ERY	1-5	Average	OralSwim	-9.41336
I	Erythromycin	ERY	5-10	Average	OralSwim	-9.67647
I	Erythromycin	ERY	10-18	Average	OralSwim	-10.0859
I	Erythromycin	ERY	18-80	Average	OralSwim	-10.4462
I	Iopamidol	IOP	0-1	Average	OralSwim
I	Iopamidol	IOP	1-5	Average	OralSwim	-9.61691
I	Iopamidol	IOP	5-10	Average	OralSwim	-9.88001
I	Iopamidol	IOP	10-18	Average	OralSwim	-10.2895
I	Iopamidol	IOP	18-80	Average	OralSwim	-10.6497
I	Metformin	MET	0-1	Average	OralSwim
I	Metformin	MET	1-5	Average	OralSwim	-8.56727
I	Metformin	MET	5-10	Average	OralSwim	-8.83037
I	Metformin	MET	10-18	Average	OralSwim	-9.23982
I	Metformin	MET	18-80	Average	OralSwim	-9.60006
I	Metoprolol	MEP	0-1	Average	OralSwim
I	Metoprolol	MEP	1-5	Average	OralSwim	-8.67675
I	Metoprolol	MEP	5-10	Average	OralSwim	-8.93985
I	Metoprolol	MEP	10-18	Average	OralSwim	-9.3493
I	Metoprolol	MEP	18-80	Average	OralSwim	-9.70955
I	Oxazepam	OXA	0-1	Average	OralSwim
I	Oxazepam	OXA	1-5	Average	OralSwim	-9.08833
I	Oxazepam	OXA	5-10	Average	OralSwim	-9.35144
I	Oxazepam	OXA	10-18	Average	OralSwim	-9.76089
I	Oxazepam	OXA	18-80	Average	OralSwim	-10.1211
I	Phenazone	PHE	0-1	Average	OralSwim
I	Phenazone	PHE	1-5	Average	OralSwim	-11.9151
I	Phenazone	PHE	5-10	Average	OralSwim	-12.1782
I	Phenazone	PHE	10-18	Average	OralSwim	-12.5876
I	Phenazone	PHE	18-80	Average	OralSwim	-12.9479
I	Sulfamethazine	SUL	0-1	Average	OralSwim
I	Sulfamethazine	SUL	1-5	Average	OralSwim	-8.97971
I	Sulfamethazine	SUL	5-10	Average	OralSwim	-9.24281
I	Sulfamethazine	SUL	10-18	Average	OralSwim	-9.65226
I	Sulfamethazine	SUL	18-80	Average	OralSwim	-10.0125
I	Valsartan	VAL	0-1	Average	OralSwim
I	Valsartan	VAL	1-5	Average	OralSwim	-9.03928
I	Valsartan	VAL	5-10	Average	OralSwim	-9.30239
I	Valsartan	VAL	10-18	Average	OralSwim	-9.71184
I	Valsartan	VAL	18-80	Average	OralSwim	-10.0721
I	17alpha-Ethinylestradiol	EE2	0-1	Fisherman	OralSwim
I	17alpha-Ethinylestradiol	EE2	1-5	Fisherman	OralSwim	-11.9342
I	17alpha-Ethinylestradiol	EE2	5-10	Fisherman	OralSwim	-12.1973
I	17alpha-Ethinylestradiol	EE2	10-18	Fisherman	OralSwim	-12.6067
I	17alpha-Ethinylestradiol	EE2	18-80	Fisherman	OralSwim	-12.967
I	Amantadine	AMA	0-1	Fisherman	OralSwim
I	Amantadine	AMA	1-5	Fisherman	OralSwim	-9.69014
I	Amantadine	AMA	5-10	Fisherman	OralSwim	-9.95324
I	Amantadine	AMA	10-18	Fisherman	OralSwim	-10.3627
I	Amantadine	AMA	18-80	Fisherman	OralSwim	-10.7229
I	Carbamazepine	CBZ	0-1	Fisherman	OralSwim
I	Carbamazepine	CBZ	1-5	Fisherman	OralSwim	-8.60935
I	Carbamazepine	CBZ	5-10	Fisherman	OralSwim	-8.87245
I	Carbamazepine	CBZ	10-18	Fisherman	OralSwim	-9.2819
I	Carbamazepine	CBZ	18-80	Fisherman	OralSwim	-9.64215
I	Ciprofloxacin	CIP	0-1	Fisherman	OralSwim
I	Ciprofloxacin	CIP	1-5	Fisherman	OralSwim	-9.69583
I	Ciprofloxacin	CIP	5-10	Fisherman	OralSwim	-9.95893
I	Ciprofloxacin	CIP	10-18	Fisherman	OralSwim	-10.3684
I	Ciprofloxacin	CIP	18-80	Fisherman	OralSwim	-10.7286
I	Cyclophosphamide	CYC	0-1	Fisherman	OralSwim
I	Cyclophosphamide	CYC	1-5	Fisherman	OralSwim	-10.9234
I	Cyclophosphamide	CYC	5-10	Fisherman	OralSwim	-11.1865
I	Cyclophosphamide	CYC	10-18	Fisherman	OralSwim	-11.596
I	Cyclophosphamide	CYC	18-80	Fisherman	OralSwim	-11.9562
I	Diclofenac	DCF	0-1	Fisherman	OralSwim
I	Diclofenac	DCF	1-5	Fisherman	OralSwim	-8.89847
I	Diclofenac	DCF	5-10	Fisherman	OralSwim	-9.16158
I	Diclofenac	DCF	10-18	Fisherman	OralSwim	-9.57103
I	Diclofenac	DCF	18-80	Fisherman	OralSwim	-9.93127
I	Doxycycline	DOX	0-1	Fisherman	OralSwim
I	Doxycycline	DOX	1-5	Fisherman	OralSwim	-9.37435
I	Doxycycline	DOX	5-10	Fisherman	OralSwim	-9.63746
I	Doxycycline	DOX	10-18	Fisherman	OralSwim	-10.0469
I	Doxycycline	DOX	18-80	Fisherman	OralSwim	-10.4071
I	Erythromycin	ERY	0-1	Fisherman	OralSwim
I	Erythromycin	ERY	1-5	Fisherman	OralSwim	-9.41336
I	Erythromycin	ERY	5-10	Fisherman	OralSwim	-9.67647
I	Erythromycin	ERY	10-18	Fisherman	OralSwim	-10.0859
I	Erythromycin	ERY	18-80	Fisherman	OralSwim	-10.4462
I	Iopamidol	IOP	0-1	Fisherman	OralSwim
I	Iopamidol	IOP	1-5	Fisherman	OralSwim	-9.61691
I	Iopamidol	IOP	5-10	Fisherman	OralSwim	-9.88001
I	Iopamidol	IOP	10-18	Fisherman	OralSwim	-10.2895
I	Iopamidol	IOP	18-80	Fisherman	OralSwim	-10.6497
I	Metformin	MET	0-1	Fisherman	OralSwim
I	Metformin	MET	1-5	Fisherman	OralSwim	-8.56727
I	Metformin	MET	5-10	Fisherman	OralSwim	-8.83037
I	Metformin	MET	10-18	Fisherman	OralSwim	-9.23982
I	Metformin	MET	18-80	Fisherman	OralSwim	-9.60006
I	Metoprolol	MEP	0-1	Fisherman	OralSwim
I	Metoprolol	MEP	1-5	Fisherman	OralSwim	-8.67675
I	Metoprolol	MEP	5-10	Fisherman	OralSwim	-8.93985
I	Metoprolol	MEP	10-18	Fisherman	OralSwim	-9.3493
I	Metoprolol	MEP	18-80	Fisherman	OralSwim	-9.70955
I	Oxazepam	OXA	0-1	Fisherman	OralSwim
I	Oxazepam	OXA	1-5	Fisherman	OralSwim	-9.08833
I	Oxazepam	OXA	5-10	Fisherman	OralSwim	-9.35144
I	Oxazepam	OXA	10-18	Fisherman	OralSwim	-9.76089
I	Oxazepam	OXA	18-80	Fisherman	OralSwim	-10.1211
I	Phenazone	PHE	0-1	Fisherman	OralSwim
I	Phenazone	PHE	1-5	Fisherman	OralSwim	-11.9151
I	Phenazone	PHE	5-10	Fisherman	OralSwim	-12.1782
I	Phenazone	PHE	10-18	Fisherman	OralSwim	-12.5876
I	Phenazone	PHE	18-80	Fisherman	OralSwim	-12.9479
I	Sulfamethazine	SUL	0-1	Fisherman	OralSwim
I	Sulfamethazine	SUL	1-5	Fisherman	OralSwim	-8.97971
I	Sulfamethazine	SUL	5-10	Fisherman	OralSwim	-9.24281
I	Sulfamethazine	SUL	10-18	Fisherman	OralSwim	-9.65226
I	Sulfamethazine	SUL	18-80	Fisherman	OralSwim	-10.0125
I	Valsartan	VAL	0-1	Fisherman	OralSwim
I	Valsartan	VAL	1-5	Fisherman	OralSwim	-9.03928
I	Valsartan	VAL	5-10	Fisherman	OralSwim	-9.30239
I	Valsartan	VAL	10-18	Fisherman	OralSwim	-9.71184
I	Valsartan	VAL	18-80	Fisherman	OralSwim	-10.0721
I	17alpha-Ethinylestradiol	EE2	0-1	Swimmer	OralSwim
I	17alpha-Ethinylestradiol	EE2	1-5	Swimmer	OralSwim	-11.9342
I	17alpha-Ethinylestradiol	EE2	5-10	Swimmer	OralSwim	-12.1973
I	17alpha-Ethinylestradiol	EE2	10-18	Swimmer	OralSwim	-12.6067
I	17alpha-Ethinylestradiol	EE2	18-80	Swimmer	OralSwim	-11.9454
I	Amantadine	AMA	0-1	Swimmer	OralSwim
I	Amantadine	AMA	1-5	Swimmer	OralSwim	-9.69014
I	Amantadine	AMA	5-10	Swimmer	OralSwim	-9.95324
I	Amantadine	AMA	10-18	Swimmer	OralSwim	-10.3627
I	Amantadine	AMA	18-80	Swimmer	OralSwim	-9.70136
I	Carbamazepine	CBZ	0-1	Swimmer	OralSwim
I	Carbamazepine	CBZ	1-5	Swimmer	OralSwim	-8.60935
I	Carbamazepine	CBZ	5-10	Swimmer	OralSwim	-8.87245
I	Carbamazepine	CBZ	10-18	Swimmer	OralSwim	-9.2819
I	Carbamazepine	CBZ	18-80	Swimmer	OralSwim	-8.62057
I	Ciprofloxacin	CIP	0-1	Swimmer	OralSwim
I	Ciprofloxacin	CIP	1-5	Swimmer	OralSwim	-9.69583
I	Ciprofloxacin	CIP	5-10	Swimmer	OralSwim	-9.95893
I	Ciprofloxacin	CIP	10-18	Swimmer	OralSwim	-10.3684
I	Ciprofloxacin	CIP	18-80	Swimmer	OralSwim	-9.70705
I	Cyclophosphamide	CYC	0-1	Swimmer	OralSwim
I	Cyclophosphamide	CYC	1-5	Swimmer	OralSwim	-10.9234
I	Cyclophosphamide	CYC	5-10	Swimmer	OralSwim	-11.1865
I	Cyclophosphamide	CYC	10-18	Swimmer	OralSwim	-11.596
I	Cyclophosphamide	CYC	18-80	Swimmer	OralSwim	-10.9346
I	Diclofenac	DCF	0-1	Swimmer	OralSwim
I	Diclofenac	DCF	1-5	Swimmer	OralSwim	-8.89847
I	Diclofenac	DCF	5-10	Swimmer	OralSwim	-9.16158
I	Diclofenac	DCF	10-18	Swimmer	OralSwim	-9.57103
I	Diclofenac	DCF	18-80	Swimmer	OralSwim	-8.90969
I	Doxycycline	DOX	0-1	Swimmer	OralSwim
I	Doxycycline	DOX	1-5	Swimmer	OralSwim	-9.37435
I	Doxycycline	DOX	5-10	Swimmer	OralSwim	-9.63746
I	Doxycycline	DOX	10-18	Swimmer	OralSwim	-10.0469
I	Doxycycline	DOX	18-80	Swimmer	OralSwim	-9.38557
I	Erythromycin	ERY	0-1	Swimmer	OralSwim
I	Erythromycin	ERY	1-5	Swimmer	OralSwim	-9.41336
I	Erythromycin	ERY	5-10	Swimmer	OralSwim	-9.67647
I	Erythromycin	ERY	10-18	Swimmer	OralSwim	-10.0859
I	Erythromycin	ERY	18-80	Swimmer	OralSwim	-9.42458
I	Iopamidol	IOP	0-1	Swimmer	OralSwim
I	Iopamidol	IOP	1-5	Swimmer	OralSwim	-9.61691
I	Iopamidol	IOP	5-10	Swimmer	OralSwim	-9.88001
I	Iopamidol	IOP	10-18	Swimmer	OralSwim	-10.2895
I	Iopamidol	IOP	18-80	Swimmer	OralSwim	-9.62813
I	Metformin	MET	0-1	Swimmer	OralSwim
I	Metformin	MET	1-5	Swimmer	OralSwim	-8.56727
I	Metformin	MET	5-10	Swimmer	OralSwim	-8.83037
I	Metformin	MET	10-18	Swimmer	OralSwim	-9.23982
I	Metformin	MET	18-80	Swimmer	OralSwim	-8.57849
I	Metoprolol	MEP	0-1	Swimmer	OralSwim
I	Metoprolol	MEP	1-5	Swimmer	OralSwim	-8.67675
I	Metoprolol	MEP	5-10	Swimmer	OralSwim	-8.93985
I	Metoprolol	MEP	10-18	Swimmer	OralSwim	-9.3493
I	Metoprolol	MEP	18-80	Swimmer	OralSwim	-8.68797
I	Oxazepam	OXA	0-1	Swimmer	OralSwim
I	Oxazepam	OXA	1-5	Swimmer	OralSwim	-9.08833
I	Oxazepam	OXA	5-10	Swimmer	OralSwim	-9.35144
I	Oxazepam	OXA	10-18	Swimmer	OralSwim	-9.76089
I	Oxazepam	OXA	18-80	Swimmer	OralSwim	-9.09955
I	Phenazone	PHE	0-1	Swimmer	OralSwim
I	Phenazone	PHE	1-5	Swimmer	OralSwim	-11.9151
I	Phenazone	PHE	5-10	Swimmer	OralSwim	-12.1782
I	Phenazone	PHE	10-18	Swimmer	OralSwim	-12.5876
I	Phenazone	PHE	18-80	Swimmer	OralSwim	-11.9263
I	Sulfamethazine	SUL	0-1	Swimmer	OralSwim
I	Sulfamethazine	SUL	1-5	Swimmer	OralSwim	-8.97971
I	Sulfamethazine	SUL	5-10	Swimmer	OralSwim	-9.24281
I	Sulfamethazine	SUL	10-18	Swimmer	OralSwim	-9.65226
I	Sulfamethazine	SUL	18-80	Swimmer	OralSwim	-8.99093
I	Valsartan	VAL	0-1	Swimmer	OralSwim
I	Valsartan	VAL	1-5	Swimmer	OralSwim	-9.03928
I	Valsartan	VAL	5-10	Swimmer	OralSwim	-9.30239
I	Valsartan	VAL	10-18	Swimmer	OralSwim	-9.71184
I	Valsartan	VAL	18-80	Swimmer	OralSwim	-9.0505
I	17alpha-Ethinylestradiol	EE2	0-1	Drinker	OralSwim
I	17alpha-Ethinylestradiol	EE2	1-5	Drinker	OralSwim	-11.9342
I	17alpha-Ethinylestradiol	EE2	5-10	Drinker	OralSwim	-12.1973
I	17alpha-Ethinylestradiol	EE2	10-18	Drinker	OralSwim	-12.6067
I	17alpha-Ethinylestradiol	EE2	18-80	Drinker	OralSwim	-12.967
I	Amantadine	AMA	0-1	Drinker	OralSwim
I	Amantadine	AMA	1-5	Drinker	OralSwim	-9.69014
I	Amantadine	AMA	5-10	Drinker	OralSwim	-9.95324
I	Amantadine	AMA	10-18	Drinker	OralSwim	-10.3627
I	Amantadine	AMA	18-80	Drinker	OralSwim	-10.7229
I	Carbamazepine	CBZ	0-1	Drinker	OralSwim
I	Carbamazepine	CBZ	1-5	Drinker	OralSwim	-8.60935
I	Carbamazepine	CBZ	5-10	Drinker	OralSwim	-8.87245
I	Carbamazepine	CBZ	10-18	Drinker	OralSwim	-9.2819
I	Carbamazepine	CBZ	18-80	Drinker	OralSwim	-9.64215
I	Ciprofloxacin	CIP	0-1	Drinker	OralSwim
I	Ciprofloxacin	CIP	1-5	Drinker	OralSwim	-9.69583
I	Ciprofloxacin	CIP	5-10	Drinker	OralSwim	-9.95893
I	Ciprofloxacin	CIP	10-18	Drinker	OralSwim	-10.3684
I	Ciprofloxacin	CIP	18-80	Drinker	OralSwim	-10.7286
I	Cyclophosphamide	CYC	0-1	Drinker	OralSwim
I	Cyclophosphamide	CYC	1-5	Drinker	OralSwim	-10.9234
I	Cyclophosphamide	CYC	5-10	Drinker	OralSwim	-11.1865
I	Cyclophosphamide	CYC	10-18	Drinker	OralSwim	-11.596
I	Cyclophosphamide	CYC	18-80	Drinker	OralSwim	-11.9562
I	Diclofenac	DCF	0-1	Drinker	OralSwim
I	Diclofenac	DCF	1-5	Drinker	OralSwim	-8.89847
I	Diclofenac	DCF	5-10	Drinker	OralSwim	-9.16158
I	Diclofenac	DCF	10-18	Drinker	OralSwim	-9.57103
I	Diclofenac	DCF	18-80	Drinker	OralSwim	-9.93127
I	Doxycycline	DOX	0-1	Drinker	OralSwim
I	Doxycycline	DOX	1-5	Drinker	OralSwim	-9.37435
I	Doxycycline	DOX	5-10	Drinker	OralSwim	-9.63746
I	Doxycycline	DOX	10-18	Drinker	OralSwim	-10.0469
I	Doxycycline	DOX	18-80	Drinker	OralSwim	-10.4071
I	Erythromycin	ERY	0-1	Drinker	OralSwim
I	Erythromycin	ERY	1-5	Drinker	OralSwim	-9.41336
I	Erythromycin	ERY	5-10	Drinker	OralSwim	-9.67647
I	Erythromycin	ERY	10-18	Drinker	OralSwim	-10.0859
I	Erythromycin	ERY	18-80	Drinker	OralSwim	-10.4462
I	Iopamidol	IOP	0-1	Drinker	OralSwim
I	Iopamidol	IOP	1-5	Drinker	OralSwim	-9.61691
I	Iopamidol	IOP	5-10	Drinker	OralSwim	-9.88001
I	Iopamidol	IOP	10-18	Drinker	OralSwim	-10.2895
I	Iopamidol	IOP	18-80	Drinker	OralSwim	-10.6497
I	Metformin	MET	0-1	Drinker	OralSwim
I	Metformin	MET	1-5	Drinker	OralSwim	-8.56727
I	Metformin	MET	5-10	Drinker	OralSwim	-8.83037
I	Metformin	MET	10-18	Drinker	OralSwim	-9.23982
I	Metformin	MET	18-80	Drinker	OralSwim	-9.60006
I	Metoprolol	MEP	0-1	Drinker	OralSwim
I	Metoprolol	MEP	1-5	Drinker	OralSwim	-8.67675
I	Metoprolol	MEP	5-10	Drinker	OralSwim	-8.93985
I	Metoprolol	MEP	10-18	Drinker	OralSwim	-9.3493
I	Metoprolol	MEP	18-80	Drinker	OralSwim	-9.70955
I	Oxazepam	OXA	0-1	Drinker	OralSwim
I	Oxazepam	OXA	1-5	Drinker	OralSwim	-9.08833
I	Oxazepam	OXA	5-10	Drinker	OralSwim	-9.35144
I	Oxazepam	OXA	10-18	Drinker	OralSwim	-9.76089
I	Oxazepam	OXA	18-80	Drinker	OralSwim	-10.1211
I	Phenazone	PHE	0-1	Drinker	OralSwim
I	Phenazone	PHE	1-5	Drinker	OralSwim	-11.9151
I	Phenazone	PHE	5-10	Drinker	OralSwim	-12.1782
I	Phenazone	PHE	10-18	Drinker	OralSwim	-12.5876
I	Phenazone	PHE	18-80	Drinker	OralSwim	-12.9479
I	Sulfamethazine	SUL	0-1	Drinker	OralSwim
I	Sulfamethazine	SUL	1-5	Drinker	OralSwim	-8.97971
I	Sulfamethazine	SUL	5-10	Drinker	OralSwim	-9.24281
I	Sulfamethazine	SUL	10-18	Drinker	OralSwim	-9.65226
I	Sulfamethazine	SUL	18-80	Drinker	OralSwim	-10.0125
I	Valsartan	VAL	0-1	Drinker	OralSwim
I	Valsartan	VAL	1-5	Drinker	OralSwim	-9.03928
I	Valsartan	VAL	5-10	Drinker	OralSwim	-9.30239
I	Valsartan	VAL	10-18	Drinker	OralSwim	-9.71184
I	Valsartan	VAL	18-80	Drinker	OralSwim	-10.0721
I	17alpha-Ethinylestradiol	EE2	0-1	Extreme	OralSwim
I	17alpha-Ethinylestradiol	EE2	1-5	Extreme	OralSwim	-11.9342
I	17alpha-Ethinylestradiol	EE2	5-10	Extreme	OralSwim	-12.1973
I	17alpha-Ethinylestradiol	EE2	10-18	Extreme	OralSwim	-12.6067
I	17alpha-Ethinylestradiol	EE2	18-80	Extreme	OralSwim	-11.9454
I	Amantadine	AMA	0-1	Extreme	OralSwim
I	Amantadine	AMA	1-5	Extreme	OralSwim	-9.69014
I	Amantadine	AMA	5-10	Extreme	OralSwim	-9.95324
I	Amantadine	AMA	10-18	Extreme	OralSwim	-10.3627
I	Amantadine	AMA	18-80	Extreme	OralSwim	-9.70136
I	Carbamazepine	CBZ	0-1	Extreme	OralSwim
I	Carbamazepine	CBZ	1-5	Extreme	OralSwim	-8.60935
I	Carbamazepine	CBZ	5-10	Extreme	OralSwim	-8.87245
I	Carbamazepine	CBZ	10-18	Extreme	OralSwim	-9.2819
I	Carbamazepine	CBZ	18-80	Extreme	OralSwim	-8.62057
I	Ciprofloxacin	CIP	0-1	Extreme	OralSwim
I	Ciprofloxacin	CIP	1-5	Extreme	OralSwim	-9.69583
I	Ciprofloxacin	CIP	5-10	Extreme	OralSwim	-9.95893
I	Ciprofloxacin	CIP	10-18	Extreme	OralSwim	-10.3684
I	Ciprofloxacin	CIP	18-80	Extreme	OralSwim	-9.70705
I	Cyclophosphamide	CYC	0-1	Extreme	OralSwim
I	Cyclophosphamide	CYC	1-5	Extreme	OralSwim	-10.9234
I	Cyclophosphamide	CYC	5-10	Extreme	OralSwim	-11.1865
I	Cyclophosphamide	CYC	10-18	Extreme	OralSwim	-11.596
I	Cyclophosphamide	CYC	18-80	Extreme	OralSwim	-10.9346
I	Diclofenac	DCF	0-1	Extreme	OralSwim
I	Diclofenac	DCF	1-5	Extreme	OralSwim	-8.89847
I	Diclofenac	DCF	5-10	Extreme	OralSwim	-9.16158
I	Diclofenac	DCF	10-18	Extreme	OralSwim	-9.57103
I	Diclofenac	DCF	18-80	Extreme	OralSwim	-8.90969
I	Doxycycline	DOX	0-1	Extreme	OralSwim
I	Doxycycline	DOX	1-5	Extreme	OralSwim	-9.37435
I	Doxycycline	DOX	5-10	Extreme	OralSwim	-9.63746
I	Doxycycline	DOX	10-18	Extreme	OralSwim	-10.0469
I	Doxycycline	DOX	18-80	Extreme	OralSwim	-9.38557
I	Erythromycin	ERY	0-1	Extreme	OralSwim
I	Erythromycin	ERY	1-5	Extreme	OralSwim	-9.41336
I	Erythromycin	ERY	5-10	Extreme	OralSwim	-9.67647
I	Erythromycin	ERY	10-18	Extreme	OralSwim	-10.0859
I	Erythromycin	ERY	18-80	Extreme	OralSwim	-9.42458
I	Iopamidol	IOP	0-1	Extreme	OralSwim
I	Iopamidol	IOP	1-5	Extreme	OralSwim	-9.61691
I	Iopamidol	IOP	5-10	Extreme	OralSwim	-9.88001
I	Iopamidol	IOP	10-18	Extreme	OralSwim	-10.2895
I	Iopamidol	IOP	18-80	Extreme	OralSwim	-9.62813
I	Metformin	MET	0-1	Extreme	OralSwim
I	Metformin	MET	1-5	Extreme	OralSwim	-8.56727
I	Metformin	MET	5-10	Extreme	OralSwim	-8.83037
I	Metformin	MET	10-18	Extreme	OralSwim	-9.23982
I	Metformin	MET	18-80	Extreme	OralSwim	-8.57849
I	Metoprolol	MEP	0-1	Extreme	OralSwim
I	Metoprolol	MEP	1-5	Extreme	OralSwim	-8.67675
I	Metoprolol	MEP	5-10	Extreme	OralSwim	-8.93985
I	Metoprolol	MEP	10-18	Extreme	OralSwim	-9.3493
I	Metoprolol	MEP	18-80	Extreme	OralSwim	-8.68797
I	Oxazepam	OXA	0-1	Extreme	OralSwim
I	Oxazepam	OXA	1-5	Extreme	OralSwim	-9.08833
I	Oxazepam	OXA	5-10	Extreme	OralSwim	-9.35144
I	Oxazepam	OXA	10-18	Extreme	OralSwim	-9.76089
I	Oxazepam	OXA	18-80	Extreme	OralSwim	-9.09955
I	Phenazone	PHE	0-1	Extreme	OralSwim
I	Phenazone	PHE	1-5	Extreme	OralSwim	-11.9151
I	Phenazone	PHE	5-10	Extreme	OralSwim	-12.1782
I	Phenazone	PHE	10-18	Extreme	OralSwim	-12.5876
I	Phenazone	PHE	18-80	Extreme	OralSwim	-11.9263
I	Sulfamethazine	SUL	0-1	Extreme	OralSwim
I	Sulfamethazine	SUL	1-5	Extreme	OralSwim	-8.97971
I	Sulfamethazine	SUL	5-10	Extreme	OralSwim	-9.24281
I	Sulfamethazine	SUL	10-18	Extreme	OralSwim	-9.65226
I	Sulfamethazine	SUL	18-80	Extreme	OralSwim	-8.99093
I	Valsartan	VAL	0-1	Extreme	OralSwim
I	Valsartan	VAL	1-5	Extreme	OralSwim	-9.03928
I	Valsartan	VAL	5-10	Extreme	OralSwim	-9.30239
I	Valsartan	VAL	10-18	Extreme	OralSwim	-9.71184
I	Valsartan	VAL	18-80	Extreme	OralSwim	-9.0505
II	17alpha-Ethinylestradiol	EE2	0-1	Average	OralSwim
II	17alpha-Ethinylestradiol	EE2	1-5	Average	OralSwim	-10.3258
II	17alpha-Ethinylestradiol	EE2	5-10	Average	OralSwim	-10.5889
II	17alpha-Ethinylestradiol	EE2	10-18	Average	OralSwim	-10.9984
II	17alpha-Ethinylestradiol	EE2	18-80	Average	OralSwim	-11.3586
II	Amantadine	AMA	0-1	Average	OralSwim
II	Amantadine	AMA	1-5	Average	OralSwim	-7.94285
II	Amantadine	AMA	5-10	Average	OralSwim	-8.20596
II	Amantadine	AMA	10-18	Average	OralSwim	-8.61541
II	Amantadine	AMA	18-80	Average	OralSwim	-8.97565
II	Carbamazepine	CBZ	0-1	Average	OralSwim
II	Carbamazepine	CBZ	1-5	Average	OralSwim	-7.05972
II	Carbamazepine	CBZ	5-10	Average	OralSwim	-7.32283
II	Carbamazepine	CBZ	10-18	Average	OralSwim	-7.73228
II	Carbamazepine	CBZ	18-80	Average	OralSwim	-8.09252
II	Ciprofloxacin	CIP	0-1	Average	OralSwim
II	Ciprofloxacin	CIP	1-5	Average	OralSwim	-7.75047
II	Ciprofloxacin	CIP	5-10	Average	OralSwim	-8.01357
II	Ciprofloxacin	CIP	10-18	Average	OralSwim	-8.42302
II	Ciprofloxacin	CIP	18-80	Average	OralSwim	-8.78327
II	Cyclophosphamide	CYC	0-1	Average	OralSwim
II	Cyclophosphamide	CYC	1-5	Average	OralSwim	-9.26311
II	Cyclophosphamide	CYC	5-10	Average	OralSwim	-9.52622
II	Cyclophosphamide	CYC	10-18	Average	OralSwim	-9.93567
II	Cyclophosphamide	CYC	18-80	Average	OralSwim	-10.2959
II	Diclofenac	DCF	0-1	Average	OralSwim
II	Diclofenac	DCF	1-5	Average	OralSwim	-6.98277
II	Diclofenac	DCF	5-10	Average	OralSwim	-7.24588
II	Diclofenac	DCF	10-18	Average	OralSwim	-7.65533
II	Diclofenac	DCF	18-80	Average	OralSwim	-8.01557
II	Doxycycline	DOX	0-1	Average	OralSwim
II	Doxycycline	DOX	1-5	Average	OralSwim	-7.80207
II	Doxycycline	DOX	5-10	Average	OralSwim	-8.06518
II	Doxycycline	DOX	10-18	Average	OralSwim	-8.47463
II	Doxycycline	DOX	18-80	Average	OralSwim	-8.83487
II	Erythromycin	ERY	0-1	Average	OralSwim
II	Erythromycin	ERY	1-5	Average	OralSwim	-7.37462
II	Erythromycin	ERY	5-10	Average	OralSwim	-7.63772
II	Erythromycin	ERY	10-18	Average	OralSwim	-8.04717
II	Erythromycin	ERY	18-80	Average	OralSwim	-8.40741
II	Iopamidol	IOP	0-1	Average	OralSwim
II	Iopamidol	IOP	1-5	Average	OralSwim	-8.25778
II	Iopamidol	IOP	5-10	Average	OralSwim	-8.52088
II	Iopamidol	IOP	10-18	Average	OralSwim	-8.93033
II	Iopamidol	IOP	18-80	Average	OralSwim	-9.29058
II	Metformin	MET	0-1	Average	OralSwim
II	Metformin	MET	1-5	Average	OralSwim	-6.99762
II	Metformin	MET	5-10	Average	OralSwim	-7.26072
II	Metformin	MET	10-18	Average	OralSwim	-7.67017
II	Metformin	MET	18-80	Average	OralSwim	-8.03041
II	Metoprolol	MEP	0-1	Average	OralSwim
II	Metoprolol	MEP	1-5	Average	OralSwim	-7.07615
II	Metoprolol	MEP	5-10	Average	OralSwim	-7.33926
II	Metoprolol	MEP	10-18	Average	OralSwim	-7.74871
II	Metoprolol	MEP	18-80	Average	OralSwim	-8.10895
II	Oxazepam	OXA	0-1	Average	OralSwim
II	Oxazepam	OXA	1-5	Average	OralSwim	-7.59605
II	Oxazepam	OXA	5-10	Average	OralSwim	-7.85916
II	Oxazepam	OXA	10-18	Average	OralSwim	-8.26861
II	Oxazepam	OXA	18-80	Average	OralSwim	-8.62885
II	Phenazone	PHE	0-1	Average	OralSwim
II	Phenazone	PHE	1-5	Average	OralSwim	-9.81765
II	Phenazone	PHE	5-10	Average	OralSwim	-10.0808
II	Phenazone	PHE	10-18	Average	OralSwim	-10.4902
II	Phenazone	PHE	18-80	Average	OralSwim	-10.8504
II	Sulfamethazine	SUL	0-1	Average	OralSwim
II	Sulfamethazine	SUL	1-5	Average	OralSwim	-6.94096
II	Sulfamethazine	SUL	5-10	Average	OralSwim	-7.20406
II	Sulfamethazine	SUL	10-18	Average	OralSwim	-7.61351
II	Sulfamethazine	SUL	18-80	Average	OralSwim	-7.97376
II	Valsartan	VAL	0-1	Average	OralSwim
II	Valsartan	VAL	1-5	Average	OralSwim	-7.42486
II	Valsartan	VAL	5-10	Average	OralSwim	-7.68797
II	Valsartan	VAL	10-18	Average	OralSwim	-8.09742
II	Valsartan	VAL	18-80	Average	OralSwim	-8.45766
II	17alpha-Ethinylestradiol	EE2	0-1	Fisherman	OralSwim
II	17alpha-Ethinylestradiol	EE2	1-5	Fisherman	OralSwim	-10.3258
II	17alpha-Ethinylestradiol	EE2	5-10	Fisherman	OralSwim	-10.5889
II	17alpha-Ethinylestradiol	EE2	10-18	Fisherman	OralSwim	-10.9984
II	17alpha-Ethinylestradiol	EE2	18-80	Fisherman	OralSwim	-11.3586
II	Amantadine	AMA	0-1	Fisherman	OralSwim
II	Amantadine	AMA	1-5	Fisherman	OralSwim	-7.94285
II	Amantadine	AMA	5-10	Fisherman	OralSwim	-8.20596
II	Amantadine	AMA	10-18	Fisherman	OralSwim	-8.61541
II	Amantadine	AMA	18-80	Fisherman	OralSwim	-8.97565
II	Carbamazepine	CBZ	0-1	Fisherman	OralSwim
II	Carbamazepine	CBZ	1-5	Fisherman	OralSwim	-7.05972
II	Carbamazepine	CBZ	5-10	Fisherman	OralSwim	-7.32283
II	Carbamazepine	CBZ	10-18	Fisherman	OralSwim	-7.73228
II	Carbamazepine	CBZ	18-80	Fisherman	OralSwim	-8.09252
II	Ciprofloxacin	CIP	0-1	Fisherman	OralSwim
II	Ciprofloxacin	CIP	1-5	Fisherman	OralSwim	-7.75047
II	Ciprofloxacin	CIP	5-10	Fisherman	OralSwim	-8.01357
II	Ciprofloxacin	CIP	10-18	Fisherman	OralSwim	-8.42302
II	Ciprofloxacin	CIP	18-80	Fisherman	OralSwim	-8.78327
II	Cyclophosphamide	CYC	0-1	Fisherman	OralSwim
II	Cyclophosphamide	CYC	1-5	Fisherman	OralSwim	-9.26311
II	Cyclophosphamide	CYC	5-10	Fisherman	OralSwim	-9.52622
II	Cyclophosphamide	CYC	10-18	Fisherman	OralSwim	-9.93567
II	Cyclophosphamide	CYC	18-80	Fisherman	OralSwim	-10.2959
II	Diclofenac	DCF	0-1	Fisherman	OralSwim
II	Diclofenac	DCF	1-5	Fisherman	OralSwim	-6.98277
II	Diclofenac	DCF	5-10	Fisherman	OralSwim	-7.24588
II	Diclofenac	DCF	10-18	Fisherman	OralSwim	-7.65533
II	Diclofenac	DCF	18-80	Fisherman	OralSwim	-8.01557
II	Doxycycline	DOX	0-1	Fisherman	OralSwim
II	Doxycycline	DOX	1-5	Fisherman	OralSwim	-7.80207
II	Doxycycline	DOX	5-10	Fisherman	OralSwim	-8.06518
II	Doxycycline	DOX	10-18	Fisherman	OralSwim	-8.47463
II	Doxycycline	DOX	18-80	Fisherman	OralSwim	-8.83487
II	Erythromycin	ERY	0-1	Fisherman	OralSwim
II	Erythromycin	ERY	1-5	Fisherman	OralSwim	-7.37462
II	Erythromycin	ERY	5-10	Fisherman	OralSwim	-7.63772
II	Erythromycin	ERY	10-18	Fisherman	OralSwim	-8.04717
II	Erythromycin	ERY	18-80	Fisherman	OralSwim	-8.40741
II	Iopamidol	IOP	0-1	Fisherman	OralSwim
II	Iopamidol	IOP	1-5	Fisherman	OralSwim	-8.25778
II	Iopamidol	IOP	5-10	Fisherman	OralSwim	-8.52088
II	Iopamidol	IOP	10-18	Fisherman	OralSwim	-8.93033
II	Iopamidol	IOP	18-80	Fisherman	OralSwim	-9.29058
II	Metformin	MET	0-1	Fisherman	OralSwim
II	Metformin	MET	1-5	Fisherman	OralSwim	-6.99762
II	Metformin	MET	5-10	Fisherman	OralSwim	-7.26072
II	Metformin	MET	10-18	Fisherman	OralSwim	-7.67017
II	Metformin	MET	18-80	Fisherman	OralSwim	-8.03041
II	Metoprolol	MEP	0-1	Fisherman	OralSwim
II	Metoprolol	MEP	1-5	Fisherman	OralSwim	-7.07615
II	Metoprolol	MEP	5-10	Fisherman	OralSwim	-7.33926
II	Metoprolol	MEP	10-18	Fisherman	OralSwim	-7.74871
II	Metoprolol	MEP	18-80	Fisherman	OralSwim	-8.10895
II	Oxazepam	OXA	0-1	Fisherman	OralSwim
II	Oxazepam	OXA	1-5	Fisherman	OralSwim	-7.59605
II	Oxazepam	OXA	5-10	Fisherman	OralSwim	-7.85916
II	Oxazepam	OXA	10-18	Fisherman	OralSwim	-8.26861
II	Oxazepam	OXA	18-80	Fisherman	OralSwim	-8.62885
II	Phenazone	PHE	0-1	Fisherman	OralSwim
II	Phenazone	PHE	1-5	Fisherman	OralSwim	-9.81765
II	Phenazone	PHE	5-10	Fisherman	OralSwim	-10.0808
II	Phenazone	PHE	10-18	Fisherman	OralSwim	-10.4902
II	Phenazone	PHE	18-80	Fisherman	OralSwim	-10.8504
II	Sulfamethazine	SUL	0-1	Fisherman	OralSwim
II	Sulfamethazine	SUL	1-5	Fisherman	OralSwim	-6.94096
II	Sulfamethazine	SUL	5-10	Fisherman	OralSwim	-7.20406
II	Sulfamethazine	SUL	10-18	Fisherman	OralSwim	-7.61351
II	Sulfamethazine	SUL	18-80	Fisherman	OralSwim	-7.97376
II	Valsartan	VAL	0-1	Fisherman	OralSwim
II	Valsartan	VAL	1-5	Fisherman	OralSwim	-7.42486
II	Valsartan	VAL	5-10	Fisherman	OralSwim	-7.68797
II	Valsartan	VAL	10-18	Fisherman	OralSwim	-8.09742
II	Valsartan	VAL	18-80	Fisherman	OralSwim	-8.45766
II	17alpha-Ethinylestradiol	EE2	0-1	Swimmer	OralSwim
II	17alpha-Ethinylestradiol	EE2	1-5	Swimmer	OralSwim	-10.3258
II	17alpha-Ethinylestradiol	EE2	5-10	Swimmer	OralSwim	-10.5889
II	17alpha-Ethinylestradiol	EE2	10-18	Swimmer	OralSwim	-10.9984
II	17alpha-Ethinylestradiol	EE2	18-80	Swimmer	OralSwim	-10.3371
II	Amantadine	AMA	0-1	Swimmer	OralSwim
II	Amantadine	AMA	1-5	Swimmer	OralSwim	-7.94285
II	Amantadine	AMA	5-10	Swimmer	OralSwim	-8.20596
II	Amantadine	AMA	10-18	Swimmer	OralSwim	-8.61541
II	Amantadine	AMA	18-80	Swimmer	OralSwim	-7.95407
II	Carbamazepine	CBZ	0-1	Swimmer	OralSwim
II	Carbamazepine	CBZ	1-5	Swimmer	OralSwim	-7.05972
II	Carbamazepine	CBZ	5-10	Swimmer	OralSwim	-7.32283
II	Carbamazepine	CBZ	10-18	Swimmer	OralSwim	-7.73228
II	Carbamazepine	CBZ	18-80	Swimmer	OralSwim	-7.07094
II	Ciprofloxacin	CIP	0-1	Swimmer	OralSwim
II	Ciprofloxacin	CIP	1-5	Swimmer	OralSwim	-7.75047
II	Ciprofloxacin	CIP	5-10	Swimmer	OralSwim	-8.01357
II	Ciprofloxacin	CIP	10-18	Swimmer	OralSwim	-8.42302
II	Ciprofloxacin	CIP	18-80	Swimmer	OralSwim	-7.76169
II	Cyclophosphamide	CYC	0-1	Swimmer	OralSwim
II	Cyclophosphamide	CYC	1-5	Swimmer	OralSwim	-9.26311
II	Cyclophosphamide	CYC	5-10	Swimmer	OralSwim	-9.52622
II	Cyclophosphamide	CYC	10-18	Swimmer	OralSwim	-9.93567
II	Cyclophosphamide	CYC	18-80	Swimmer	OralSwim	-9.27433
II	Diclofenac	DCF	0-1	Swimmer	OralSwim
II	Diclofenac	DCF	1-5	Swimmer	OralSwim	-6.98277
II	Diclofenac	DCF	5-10	Swimmer	OralSwim	-7.24588
II	Diclofenac	DCF	10-18	Swimmer	OralSwim	-7.65533
II	Diclofenac	DCF	18-80	Swimmer	OralSwim	-6.99399
II	Doxycycline	DOX	0-1	Swimmer	OralSwim
II	Doxycycline	DOX	1-5	Swimmer	OralSwim	-7.80207
II	Doxycycline	DOX	5-10	Swimmer	OralSwim	-8.06518
II	Doxycycline	DOX	10-18	Swimmer	OralSwim	-8.47463
II	Doxycycline	DOX	18-80	Swimmer	OralSwim	-7.81329
II	Erythromycin	ERY	0-1	Swimmer	OralSwim
II	Erythromycin	ERY	1-5	Swimmer	OralSwim	-7.37462
II	Erythromycin	ERY	5-10	Swimmer	OralSwim	-7.63772
II	Erythromycin	ERY	10-18	Swimmer	OralSwim	-8.04717
II	Erythromycin	ERY	18-80	Swimmer	OralSwim	-7.38584
II	Iopamidol	IOP	0-1	Swimmer	OralSwim
II	Iopamidol	IOP	1-5	Swimmer	OralSwim	-8.25778
II	Iopamidol	IOP	5-10	Swimmer	OralSwim	-8.52088
II	Iopamidol	IOP	10-18	Swimmer	OralSwim	-8.93033
II	Iopamidol	IOP	18-80	Swimmer	OralSwim	-8.269
II	Metformin	MET	0-1	Swimmer	OralSwim
II	Metformin	MET	1-5	Swimmer	OralSwim	-6.99762
II	Metformin	MET	5-10	Swimmer	OralSwim	-7.26072
II	Metformin	MET	10-18	Swimmer	OralSwim	-7.67017
II	Metformin	MET	18-80	Swimmer	OralSwim	-7.00884
II	Metoprolol	MEP	0-1	Swimmer	OralSwim
II	Metoprolol	MEP	1-5	Swimmer	OralSwim	-7.07615
II	Metoprolol	MEP	5-10	Swimmer	OralSwim	-7.33926
II	Metoprolol	MEP	10-18	Swimmer	OralSwim	-7.74871
II	Metoprolol	MEP	18-80	Swimmer	OralSwim	-7.08737
II	Oxazepam	OXA	0-1	Swimmer	OralSwim
II	Oxazepam	OXA	1-5	Swimmer	OralSwim	-7.59605
II	Oxazepam	OXA	5-10	Swimmer	OralSwim	-7.85916
II	Oxazepam	OXA	10-18	Swimmer	OralSwim	-8.26861
II	Oxazepam	OXA	18-80	Swimmer	OralSwim	-7.60727
II	Phenazone	PHE	0-1	Swimmer	OralSwim
II	Phenazone	PHE	1-5	Swimmer	OralSwim	-9.81765
II	Phenazone	PHE	5-10	Swimmer	OralSwim	-10.0808
II	Phenazone	PHE	10-18	Swimmer	OralSwim	-10.4902
II	Phenazone	PHE	18-80	Swimmer	OralSwim	-9.82887
II	Sulfamethazine	SUL	0-1	Swimmer	OralSwim
II	Sulfamethazine	SUL	1-5	Swimmer	OralSwim	-6.94096
II	Sulfamethazine	SUL	5-10	Swimmer	OralSwim	-7.20406
II	Sulfamethazine	SUL	10-18	Swimmer	OralSwim	-7.61351
II	Sulfamethazine	SUL	18-80	Swimmer	OralSwim	-6.95218
II	Valsartan	VAL	0-1	Swimmer	OralSwim
II	Valsartan	VAL	1-5	Swimmer	OralSwim	-7.42486
II	Valsartan	VAL	5-10	Swimmer	OralSwim	-7.68797
II	Valsartan	VAL	10-18	Swimmer	OralSwim	-8.09742
II	Valsartan	VAL	18-80	Swimmer	OralSwim	-7.43608
II	17alpha-Ethinylestradiol	EE2	0-1	Drinker	OralSwim
II	17alpha-Ethinylestradiol	EE2	1-5	Drinker	OralSwim	-10.3258
II	17alpha-Ethinylestradiol	EE2	5-10	Drinker	OralSwim	-10.5889
II	17alpha-Ethinylestradiol	EE2	10-18	Drinker	OralSwim	-10.9984
II	17alpha-Ethinylestradiol	EE2	18-80	Drinker	OralSwim	-11.3586
II	Amantadine	AMA	0-1	Drinker	OralSwim
II	Amantadine	AMA	1-5	Drinker	OralSwim	-7.94285
II	Amantadine	AMA	5-10	Drinker	OralSwim	-8.20596
II	Amantadine	AMA	10-18	Drinker	OralSwim	-8.61541
II	Amantadine	AMA	18-80	Drinker	OralSwim	-8.97565
II	Carbamazepine	CBZ	0-1	Drinker	OralSwim
II	Carbamazepine	CBZ	1-5	Drinker	OralSwim	-7.05972
II	Carbamazepine	CBZ	5-10	Drinker	OralSwim	-7.32283
II	Carbamazepine	CBZ	10-18	Drinker	OralSwim	-7.73228
II	Carbamazepine	CBZ	18-80	Drinker	OralSwim	-8.09252
II	Ciprofloxacin	CIP	0-1	Drinker	OralSwim
II	Ciprofloxacin	CIP	1-5	Drinker	OralSwim	-7.75047
II	Ciprofloxacin	CIP	5-10	Drinker	OralSwim	-8.01357
II	Ciprofloxacin	CIP	10-18	Drinker	OralSwim	-8.42302
II	Ciprofloxacin	CIP	18-80	Drinker	OralSwim	-8.78327
II	Cyclophosphamide	CYC	0-1	Drinker	OralSwim
II	Cyclophosphamide	CYC	1-5	Drinker	OralSwim	-9.26311
II	Cyclophosphamide	CYC	5-10	Drinker	OralSwim	-9.52622
II	Cyclophosphamide	CYC	10-18	Drinker	OralSwim	-9.93567
II	Cyclophosphamide	CYC	18-80	Drinker	OralSwim	-10.2959
II	Diclofenac	DCF	0-1	Drinker	OralSwim
II	Diclofenac	DCF	1-5	Drinker	OralSwim	-6.98277
II	Diclofenac	DCF	5-10	Drinker	OralSwim	-7.24588
II	Diclofenac	DCF	10-18	Drinker	OralSwim	-7.65533
II	Diclofenac	DCF	18-80	Drinker	OralSwim	-8.01557
II	Doxycycline	DOX	0-1	Drinker	OralSwim
II	Doxycycline	DOX	1-5	Drinker	OralSwim	-7.80207
II	Doxycycline	DOX	5-10	Drinker	OralSwim	-8.06518
II	Doxycycline	DOX	10-18	Drinker	OralSwim	-8.47463
II	Doxycycline	DOX	18-80	Drinker	OralSwim	-8.83487
II	Erythromycin	ERY	0-1	Drinker	OralSwim
II	Erythromycin	ERY	1-5	Drinker	OralSwim	-7.37462
II	Erythromycin	ERY	5-10	Drinker	OralSwim	-7.63772
II	Erythromycin	ERY	10-18	Drinker	OralSwim	-8.04717
II	Erythromycin	ERY	18-80	Drinker	OralSwim	-8.40741
II	Iopamidol	IOP	0-1	Drinker	OralSwim
II	Iopamidol	IOP	1-5	Drinker	OralSwim	-8.25778
II	Iopamidol	IOP	5-10	Drinker	OralSwim	-8.52088
II	Iopamidol	IOP	10-18	Drinker	OralSwim	-8.93033
II	Iopamidol	IOP	18-80	Drinker	OralSwim	-9.29058
II	Metformin	MET	0-1	Drinker	OralSwim
II	Metformin	MET	1-5	Drinker	OralSwim	-6.99762
II	Metformin	MET	5-10	Drinker	OralSwim	-7.26072
II	Metformin	MET	10-18	Drinker	OralSwim	-7.67017
II	Metformin	MET	18-80	Drinker	OralSwim	-8.03041
II	Metoprolol	MEP	0-1	Drinker	OralSwim
II	Metoprolol	MEP	1-5	Drinker	OralSwim	-7.07615
II	Metoprolol	MEP	5-10	Drinker	OralSwim	-7.33926
II	Metoprolol	MEP	10-18	Drinker	OralSwim	-7.74871
II	Metoprolol	MEP	18-80	Drinker	OralSwim	-8.10895
II	Oxazepam	OXA	0-1	Drinker	OralSwim
II	Oxazepam	OXA	1-5	Drinker	OralSwim	-7.59605
II	Oxazepam	OXA	5-10	Drinker	OralSwim	-7.85916
II	Oxazepam	OXA	10-18	Drinker	OralSwim	-8.26861
II	Oxazepam	OXA	18-80	Drinker	OralSwim	-8.62885
II	Phenazone	PHE	0-1	Drinker	OralSwim
II	Phenazone	PHE	1-5	Drinker	OralSwim	-9.81765
II	Phenazone	PHE	5-10	Drinker	OralSwim	-10.0808
II	Phenazone	PHE	10-18	Drinker	OralSwim	-10.4902
II	Phenazone	PHE	18-80	Drinker	OralSwim	-10.8504
II	Sulfamethazine	SUL	0-1	Drinker	OralSwim
II	Sulfamethazine	SUL	1-5	Drinker	OralSwim	-6.94096
II	Sulfamethazine	SUL	5-10	Drinker	OralSwim	-7.20406
II	Sulfamethazine	SUL	10-18	Drinker	OralSwim	-7.61351
II	Sulfamethazine	SUL	18-80	Drinker	OralSwim	-7.97376
II	Valsartan	VAL	0-1	Drinker	OralSwim
II	Valsartan	VAL	1-5	Drinker	OralSwim	-7.42486
II	Valsartan	VAL	5-10	Drinker	OralSwim	-7.68797
II	Valsartan	VAL	10-18	Drinker	OralSwim	-8.09742
II	Valsartan	VAL	18-80	Drinker	OralSwim	-8.45766
II	17alpha-Ethinylestradiol	EE2	0-1	Extreme	OralSwim
II	17alpha-Ethinylestradiol	EE2	1-5	Extreme	OralSwim	-10.3258
II	17alpha-Ethinylestradiol	EE2	5-10	Extreme	OralSwim	-10.5889
II	17alpha-Ethinylestradiol	EE2	10-18	Extreme	OralSwim	-10.9984
II	17alpha-Ethinylestradiol	EE2	18-80	Extreme	OralSwim	-10.3371
II	Amantadine	AMA	0-1	Extreme	OralSwim
II	Amantadine	AMA	1-5	Extreme	OralSwim	-7.94285
II	Amantadine	AMA	5-10	Extreme	OralSwim	-8.20596
II	Amantadine	AMA	10-18	Extreme	OralSwim	-8.61541
II	Amantadine	AMA	18-80	Extreme	OralSwim	-7.95407
II	Carbamazepine	CBZ	0-1	Extreme	OralSwim
II	Carbamazepine	CBZ	1-5	Extreme	OralSwim	-7.05972
II	Carbamazepine	CBZ	5-10	Extreme	OralSwim	-7.32283
II	Carbamazepine	CBZ	10-18	Extreme	OralSwim	-7.73228
II	Carbamazepine	CBZ	18-80	Extreme	OralSwim	-7.07094
II	Ciprofloxacin	CIP	0-1	Extreme	OralSwim
II	Ciprofloxacin	CIP	1-5	Extreme	OralSwim	-7.75047
II	Ciprofloxacin	CIP	5-10	Extreme	OralSwim	-8.01357
II	Ciprofloxacin	CIP	10-18	Extreme	OralSwim	-8.42302
II	Ciprofloxacin	CIP	18-80	Extreme	OralSwim	-7.76169
II	Cyclophosphamide	CYC	0-1	Extreme	OralSwim
II	Cyclophosphamide	CYC	1-5	Extreme	OralSwim	-9.26311
II	Cyclophosphamide	CYC	5-10	Extreme	OralSwim	-9.52622
II	Cyclophosphamide	CYC	10-18	Extreme	OralSwim	-9.93567
II	Cyclophosphamide	CYC	18-80	Extreme	OralSwim	-9.27433
II	Diclofenac	DCF	0-1	Extreme	OralSwim
II	Diclofenac	DCF	1-5	Extreme	OralSwim	-6.98277
II	Diclofenac	DCF	5-10	Extreme	OralSwim	-7.24588
II	Diclofenac	DCF	10-18	Extreme	OralSwim	-7.65533
II	Diclofenac	DCF	18-80	Extreme	OralSwim	-6.99399
II	Doxycycline	DOX	0-1	Extreme	OralSwim
II	Doxycycline	DOX	1-5	Extreme	OralSwim	-7.80207
II	Doxycycline	DOX	5-10	Extreme	OralSwim	-8.06518
II	Doxycycline	DOX	10-18	Extreme	OralSwim	-8.47463
II	Doxycycline	DOX	18-80	Extreme	OralSwim	-7.81329
II	Erythromycin	ERY	0-1	Extreme	OralSwim
II	Erythromycin	ERY	1-5	Extreme	OralSwim	-7.37462
II	Erythromycin	ERY	5-10	Extreme	OralSwim	-7.63772
II	Erythromycin	ERY	10-18	Extreme	OralSwim	-8.04717
II	Erythromycin	ERY	18-80	Extreme	OralSwim	-7.38584
II	Iopamidol	IOP	0-1	Extreme	OralSwim
II	Iopamidol	IOP	1-5	Extreme	OralSwim	-8.25778
II	Iopamidol	IOP	5-10	Extreme	OralSwim	-8.52088
II	Iopamidol	IOP	10-18	Extreme	OralSwim	-8.93033
II	Iopamidol	IOP	18-80	Extreme	OralSwim	-8.269
II	Metformin	MET	0-1	Extreme	OralSwim
II	Metformin	MET	1-5	Extreme	OralSwim	-6.99762
II	Metformin	MET	5-10	Extreme	OralSwim	-7.26072
II	Metformin	MET	10-18	Extreme	OralSwim	-7.67017
II	Metformin	MET	18-80	Extreme	OralSwim	-7.00884
II	Metoprolol	MEP	0-1	Extreme	OralSwim
II	Metoprolol	MEP	1-5	Extreme	OralSwim	-7.07615
II	Metoprolol	MEP	5-10	Extreme	OralSwim	-7.33926
II	Metoprolol	MEP	10-18	Extreme	OralSwim	-7.74871
II	Metoprolol	MEP	18-80	Extreme	OralSwim	-7.08737
II	Oxazepam	OXA	0-1	Extreme	OralSwim
II	Oxazepam	OXA	1-5	Extreme	OralSwim	-7.59605
II	Oxazepam	OXA	5-10	Extreme	OralSwim	-7.85916
II	Oxazepam	OXA	10-18	Extreme	OralSwim	-8.26861
II	Oxazepam	OXA	18-80	Extreme	OralSwim	-7.60727
II	Phenazone	PHE	0-1	Extreme	OralSwim
II	Phenazone	PHE	1-5	Extreme	OralSwim	-9.81765
II	Phenazone	PHE	5-10	Extreme	OralSwim	-10.0808
II	Phenazone	PHE	10-18	Extreme	OralSwim	-10.4902
II	Phenazone	PHE	18-80	Extreme	OralSwim	-9.82887
II	Sulfamethazine	SUL	0-1	Extreme	OralSwim
II	Sulfamethazine	SUL	1-5	Extreme	OralSwim	-6.94096
II	Sulfamethazine	SUL	5-10	Extreme	OralSwim	-7.20406
II	Sulfamethazine	SUL	10-18	Extreme	OralSwim	-7.61351
II	Sulfamethazine	SUL	18-80	Extreme	OralSwim	-6.95218
II	Valsartan	VAL	0-1	Extreme	OralSwim
II	Valsartan	VAL	1-5	Extreme	OralSwim	-7.42486
II	Valsartan	VAL	5-10	Extreme	OralSwim	-7.68797
II	Valsartan	VAL	10-18	Extreme	OralSwim	-8.09742
II	Valsartan	VAL	18-80	Extreme	OralSwim	-7.43608
III	17alpha-Ethinylestradiol	EE2	0-1	Average	OralSwim
III	17alpha-Ethinylestradiol	EE2	1-5	Average	OralSwim	-10.3258
III	17alpha-Ethinylestradiol	EE2	5-10	Average	OralSwim	-10.5889
III	17alpha-Ethinylestradiol	EE2	10-18	Average	OralSwim	-10.9984
III	17alpha-Ethinylestradiol	EE2	18-80	Average	OralSwim	-11.3586
III	Amantadine	AMA	0-1	Average	OralSwim
III	Amantadine	AMA	1-5	Average	OralSwim	-7.94285
III	Amantadine	AMA	5-10	Average	OralSwim	-8.20596
III	Amantadine	AMA	10-18	Average	OralSwim	-8.61541
III	Amantadine	AMA	18-80	Average	OralSwim	-8.97565
III	Carbamazepine	CBZ	0-1	Average	OralSwim
III	Carbamazepine	CBZ	1-5	Average	OralSwim	-7.05972
III	Carbamazepine	CBZ	5-10	Average	OralSwim	-7.32283
III	Carbamazepine	CBZ	10-18	Average	OralSwim	-7.73228
III	Carbamazepine	CBZ	18-80	Average	OralSwim	-8.09252
III	Ciprofloxacin	CIP	0-1	Average	OralSwim
III	Ciprofloxacin	CIP	1-5	Average	OralSwim	-7.75047
III	Ciprofloxacin	CIP	5-10	Average	OralSwim	-8.01357
III	Ciprofloxacin	CIP	10-18	Average	OralSwim	-8.42302
III	Ciprofloxacin	CIP	18-80	Average	OralSwim	-8.78327
III	Cyclophosphamide	CYC	0-1	Average	OralSwim
III	Cyclophosphamide	CYC	1-5	Average	OralSwim	-9.26311
III	Cyclophosphamide	CYC	5-10	Average	OralSwim	-9.52622
III	Cyclophosphamide	CYC	10-18	Average	OralSwim	-9.93567
III	Cyclophosphamide	CYC	18-80	Average	OralSwim	-10.2959
III	Diclofenac	DCF	0-1	Average	OralSwim
III	Diclofenac	DCF	1-5	Average	OralSwim	-6.98277
III	Diclofenac	DCF	5-10	Average	OralSwim	-7.24588
III	Diclofenac	DCF	10-18	Average	OralSwim	-7.65533
III	Diclofenac	DCF	18-80	Average	OralSwim	-8.01557
III	Doxycycline	DOX	0-1	Average	OralSwim
III	Doxycycline	DOX	1-5	Average	OralSwim	-7.80207
III	Doxycycline	DOX	5-10	Average	OralSwim	-8.06518
III	Doxycycline	DOX	10-18	Average	OralSwim	-8.47463
III	Doxycycline	DOX	18-80	Average	OralSwim	-8.83487
III	Erythromycin	ERY	0-1	Average	OralSwim
III	Erythromycin	ERY	1-5	Average	OralSwim	-7.37462
III	Erythromycin	ERY	5-10	Average	OralSwim	-7.63772
III	Erythromycin	ERY	10-18	Average	OralSwim	-8.04717
III	Erythromycin	ERY	18-80	Average	OralSwim	-8.40741
III	Iopamidol	IOP	0-1	Average	OralSwim
III	Iopamidol	IOP	1-5	Average	OralSwim	-8.25778
III	Iopamidol	IOP	5-10	Average	OralSwim	-8.52088
III	Iopamidol	IOP	10-18	Average	OralSwim	-8.93033
III	Iopamidol	IOP	18-80	Average	OralSwim	-9.29058
III	Metformin	MET	0-1	Average	OralSwim
III	Metformin	MET	1-5	Average	OralSwim	-6.99762
III	Metformin	MET	5-10	Average	OralSwim	-7.26072
III	Metformin	MET	10-18	Average	OralSwim	-7.67017
III	Metformin	MET	18-80	Average	OralSwim	-8.03041
III	Metoprolol	MEP	0-1	Average	OralSwim
III	Metoprolol	MEP	1-5	Average	OralSwim	-7.07615
III	Metoprolol	MEP	5-10	Average	OralSwim	-7.33926
III	Metoprolol	MEP	10-18	Average	OralSwim	-7.74871
III	Metoprolol	MEP	18-80	Average	OralSwim	-8.10895
III	Oxazepam	OXA	0-1	Average	OralSwim
III	Oxazepam	OXA	1-5	Average	OralSwim	-7.59605
III	Oxazepam	OXA	5-10	Average	OralSwim	-7.85916
III	Oxazepam	OXA	10-18	Average	OralSwim	-8.26861
III	Oxazepam	OXA	18-80	Average	OralSwim	-8.62885
III	Phenazone	PHE	0-1	Average	OralSwim
III	Phenazone	PHE	1-5	Average	OralSwim	-9.81765
III	Phenazone	PHE	5-10	Average	OralSwim	-10.0808
III	Phenazone	PHE	10-18	Average	OralSwim	-10.4902
III	Phenazone	PHE	18-80	Average	OralSwim	-10.8504
III	Sulfamethazine	SUL	0-1	Average	OralSwim
III	Sulfamethazine	SUL	1-5	Average	OralSwim	-6.94096
III	Sulfamethazine	SUL	5-10	Average	OralSwim	-7.20406
III	Sulfamethazine	SUL	10-18	Average	OralSwim	-7.61351
III	Sulfamethazine	SUL	18-80	Average	OralSwim	-7.97376
III	Valsartan	VAL	0-1	Average	OralSwim
III	Valsartan	VAL	1-5	Average	OralSwim	-7.42486
III	Valsartan	VAL	5-10	Average	OralSwim	-7.68797
III	Valsartan	VAL	10-18	Average	OralSwim	-8.09742
III	Valsartan	VAL	18-80	Average	OralSwim	-8.45766
III	17alpha-Ethinylestradiol	EE2	0-1	Fisherman	OralSwim
III	17alpha-Ethinylestradiol	EE2	1-5	Fisherman	OralSwim	-10.3258
III	17alpha-Ethinylestradiol	EE2	5-10	Fisherman	OralSwim	-10.5889
III	17alpha-Ethinylestradiol	EE2	10-18	Fisherman	OralSwim	-10.9984
III	17alpha-Ethinylestradiol	EE2	18-80	Fisherman	OralSwim	-11.3586
III	Amantadine	AMA	0-1	Fisherman	OralSwim
III	Amantadine	AMA	1-5	Fisherman	OralSwim	-7.94285
III	Amantadine	AMA	5-10	Fisherman	OralSwim	-8.20596
III	Amantadine	AMA	10-18	Fisherman	OralSwim	-8.61541
III	Amantadine	AMA	18-80	Fisherman	OralSwim	-8.97565
III	Carbamazepine	CBZ	0-1	Fisherman	OralSwim
III	Carbamazepine	CBZ	1-5	Fisherman	OralSwim	-7.05972
III	Carbamazepine	CBZ	5-10	Fisherman	OralSwim	-7.32283
III	Carbamazepine	CBZ	10-18	Fisherman	OralSwim	-7.73228
III	Carbamazepine	CBZ	18-80	Fisherman	OralSwim	-8.09252
III	Ciprofloxacin	CIP	0-1	Fisherman	OralSwim
III	Ciprofloxacin	CIP	1-5	Fisherman	OralSwim	-7.75047
III	Ciprofloxacin	CIP	5-10	Fisherman	OralSwim	-8.01357
III	Ciprofloxacin	CIP	10-18	Fisherman	OralSwim	-8.42302
III	Ciprofloxacin	CIP	18-80	Fisherman	OralSwim	-8.78327
III	Cyclophosphamide	CYC	0-1	Fisherman	OralSwim
III	Cyclophosphamide	CYC	1-5	Fisherman	OralSwim	-9.26311
III	Cyclophosphamide	CYC	5-10	Fisherman	OralSwim	-9.52622
III	Cyclophosphamide	CYC	10-18	Fisherman	OralSwim	-9.93567
III	Cyclophosphamide	CYC	18-80	Fisherman	OralSwim	-10.2959
III	Diclofenac	DCF	0-1	Fisherman	OralSwim
III	Diclofenac	DCF	1-5	Fisherman	OralSwim	-6.98277
III	Diclofenac	DCF	5-10	Fisherman	OralSwim	-7.24588
III	Diclofenac	DCF	10-18	Fisherman	OralSwim	-7.65533
III	Diclofenac	DCF	18-80	Fisherman	OralSwim	-8.01557
III	Doxycycline	DOX	0-1	Fisherman	OralSwim
III	Doxycycline	DOX	1-5	Fisherman	OralSwim	-7.80207
III	Doxycycline	DOX	5-10	Fisherman	OralSwim	-8.06518
III	Doxycycline	DOX	10-18	Fisherman	OralSwim	-8.47463
III	Doxycycline	DOX	18-80	Fisherman	OralSwim	-8.83487
III	Erythromycin	ERY	0-1	Fisherman	OralSwim
III	Erythromycin	ERY	1-5	Fisherman	OralSwim	-7.37462
III	Erythromycin	ERY	5-10	Fisherman	OralSwim	-7.63772
III	Erythromycin	ERY	10-18	Fisherman	OralSwim	-8.04717
III	Erythromycin	ERY	18-80	Fisherman	OralSwim	-8.40741
III	Iopamidol	IOP	0-1	Fisherman	OralSwim
III	Iopamidol	IOP	1-5	Fisherman	OralSwim	-8.25778
III	Iopamidol	IOP	5-10	Fisherman	OralSwim	-8.52088
III	Iopamidol	IOP	10-18	Fisherman	OralSwim	-8.93033
III	Iopamidol	IOP	18-80	Fisherman	OralSwim	-9.29058
III	Metformin	MET	0-1	Fisherman	OralSwim
III	Metformin	MET	1-5	Fisherman	OralSwim	-6.99762
III	Metformin	MET	5-10	Fisherman	OralSwim	-7.26072
III	Metformin	MET	10-18	Fisherman	OralSwim	-7.67017
III	Metformin	MET	18-80	Fisherman	OralSwim	-8.03041
III	Metoprolol	MEP	0-1	Fisherman	OralSwim
III	Metoprolol	MEP	1-5	Fisherman	OralSwim	-7.07615
III	Metoprolol	MEP	5-10	Fisherman	OralSwim	-7.33926
III	Metoprolol	MEP	10-18	Fisherman	OralSwim	-7.74871
III	Metoprolol	MEP	18-80	Fisherman	OralSwim	-8.10895
III	Oxazepam	OXA	0-1	Fisherman	OralSwim
III	Oxazepam	OXA	1-5	Fisherman	OralSwim	-7.59605
III	Oxazepam	OXA	5-10	Fisherman	OralSwim	-7.85916
III	Oxazepam	OXA	10-18	Fisherman	OralSwim	-8.26861
III	Oxazepam	OXA	18-80	Fisherman	OralSwim	-8.62885
III	Phenazone	PHE	0-1	Fisherman	OralSwim
III	Phenazone	PHE	1-5	Fisherman	OralSwim	-9.81765
III	Phenazone	PHE	5-10	Fisherman	OralSwim	-10.0808
III	Phenazone	PHE	10-18	Fisherman	OralSwim	-10.4902
III	Phenazone	PHE	18-80	Fisherman	OralSwim	-10.8504
III	Sulfamethazine	SUL	0-1	Fisherman	OralSwim
III	Sulfamethazine	SUL	1-5	Fisherman	OralSwim	-6.94096
III	Sulfamethazine	SUL	5-10	Fisherman	OralSwim	-7.20406
III	Sulfamethazine	SUL	10-18	Fisherman	OralSwim	-7.61351
III	Sulfamethazine	SUL	18-80	Fisherman	OralSwim	-7.97376
III	Valsartan	VAL	0-1	Fisherman	OralSwim
III	Valsartan	VAL	1-5	Fisherman	OralSwim	-7.42486
III	Valsartan	VAL	5-10	Fisherman	OralSwim	-7.68797
III	Valsartan	VAL	10-18	Fisherman	OralSwim	-8.09742
III	Valsartan	VAL	18-80	Fisherman	OralSwim	-8.45766
III	17alpha-Ethinylestradiol	EE2	0-1	Swimmer	OralSwim
III	17alpha-Ethinylestradiol	EE2	1-5	Swimmer	OralSwim	-10.3258
III	17alpha-Ethinylestradiol	EE2	5-10	Swimmer	OralSwim	-10.5889
III	17alpha-Ethinylestradiol	EE2	10-18	Swimmer	OralSwim	-10.9984
III	17alpha-Ethinylestradiol	EE2	18-80	Swimmer	OralSwim	-10.3371
III	Amantadine	AMA	0-1	Swimmer	OralSwim
III	Amantadine	AMA	1-5	Swimmer	OralSwim	-7.94285
III	Amantadine	AMA	5-10	Swimmer	OralSwim	-8.20596
III	Amantadine	AMA	10-18	Swimmer	OralSwim	-8.61541
III	Amantadine	AMA	18-80	Swimmer	OralSwim	-7.95407
III	Carbamazepine	CBZ	0-1	Swimmer	OralSwim
III	Carbamazepine	CBZ	1-5	Swimmer	OralSwim	-7.05972
III	Carbamazepine	CBZ	5-10	Swimmer	OralSwim	-7.32283
III	Carbamazepine	CBZ	10-18	Swimmer	OralSwim	-7.73228
III	Carbamazepine	CBZ	18-80	Swimmer	OralSwim	-7.07094
III	Ciprofloxacin	CIP	0-1	Swimmer	OralSwim
III	Ciprofloxacin	CIP	1-5	Swimmer	OralSwim	-7.75047
III	Ciprofloxacin	CIP	5-10	Swimmer	OralSwim	-8.01357
III	Ciprofloxacin	CIP	10-18	Swimmer	OralSwim	-8.42302
III	Ciprofloxacin	CIP	18-80	Swimmer	OralSwim	-7.76169
III	Cyclophosphamide	CYC	0-1	Swimmer	OralSwim
III	Cyclophosphamide	CYC	1-5	Swimmer	OralSwim	-9.26311
III	Cyclophosphamide	CYC	5-10	Swimmer	OralSwim	-9.52622
III	Cyclophosphamide	CYC	10-18	Swimmer	OralSwim	-9.93567
III	Cyclophosphamide	CYC	18-80	Swimmer	OralSwim	-9.27433
III	Diclofenac	DCF	0-1	Swimmer	OralSwim
III	Diclofenac	DCF	1-5	Swimmer	OralSwim	-6.98277
III	Diclofenac	DCF	5-10	Swimmer	OralSwim	-7.24588
III	Diclofenac	DCF	10-18	Swimmer	OralSwim	-7.65533
III	Diclofenac	DCF	18-80	Swimmer	OralSwim	-6.99399
III	Doxycycline	DOX	0-1	Swimmer	OralSwim
III	Doxycycline	DOX	1-5	Swimmer	OralSwim	-7.80207
III	Doxycycline	DOX	5-10	Swimmer	OralSwim	-8.06518
III	Doxycycline	DOX	10-18	Swimmer	OralSwim	-8.47463
III	Doxycycline	DOX	18-80	Swimmer	OralSwim	-7.81329
III	Erythromycin	ERY	0-1	Swimmer	OralSwim
III	Erythromycin	ERY	1-5	Swimmer	OralSwim	-7.37462
III	Erythromycin	ERY	5-10	Swimmer	OralSwim	-7.63772
III	Erythromycin	ERY	10-18	Swimmer	OralSwim	-8.04717
III	Erythromycin	ERY	18-80	Swimmer	OralSwim	-7.38584
III	Iopamidol	IOP	0-1	Swimmer	OralSwim
III	Iopamidol	IOP	1-5	Swimmer	OralSwim	-8.25778
III	Iopamidol	IOP	5-10	Swimmer	OralSwim	-8.52088
III	Iopamidol	IOP	10-18	Swimmer	OralSwim	-8.93033
III	Iopamidol	IOP	18-80	Swimmer	OralSwim	-8.269
III	Metformin	MET	0-1	Swimmer	OralSwim
III	Metformin	MET	1-5	Swimmer	OralSwim	-6.99762
III	Metformin	MET	5-10	Swimmer	OralSwim	-7.26072
III	Metformin	MET	10-18	Swimmer	OralSwim	-7.67017
III	Metformin	MET	18-80	Swimmer	OralSwim	-7.00884
III	Metoprolol	MEP	0-1	Swimmer	OralSwim
III	Metoprolol	MEP	1-5	Swimmer	OralSwim	-7.07615
III	Metoprolol	MEP	5-10	Swimmer	OralSwim	-7.33926
III	Metoprolol	MEP	10-18	Swimmer	OralSwim	-7.74871
III	Metoprolol	MEP	18-80	Swimmer	OralSwim	-7.08737
III	Oxazepam	OXA	0-1	Swimmer	OralSwim
III	Oxazepam	OXA	1-5	Swimmer	OralSwim	-7.59605
III	Oxazepam	OXA	5-10	Swimmer	OralSwim	-7.85916
III	Oxazepam	OXA	10-18	Swimmer	OralSwim	-8.26861
III	Oxazepam	OXA	18-80	Swimmer	OralSwim	-7.60727
III	Phenazone	PHE	0-1	Swimmer	OralSwim
III	Phenazone	PHE	1-5	Swimmer	OralSwim	-9.81765
III	Phenazone	PHE	5-10	Swimmer	OralSwim	-10.0808
III	Phenazone	PHE	10-18	Swimmer	OralSwim	-10.4902
III	Phenazone	PHE	18-80	Swimmer	OralSwim	-9.82887
III	Sulfamethazine	SUL	0-1	Swimmer	OralSwim
III	Sulfamethazine	SUL	1-5	Swimmer	OralSwim	-6.94096
III	Sulfamethazine	SUL	5-10	Swimmer	OralSwim	-7.20406
III	Sulfamethazine	SUL	10-18	Swimmer	OralSwim	-7.61351
III	Sulfamethazine	SUL	18-80	Swimmer	OralSwim	-6.95218
III	Valsartan	VAL	0-1	Swimmer	OralSwim
III	Valsartan	VAL	1-5	Swimmer	OralSwim	-7.42486
III	Valsartan	VAL	5-10	Swimmer	OralSwim	-7.68797
III	Valsartan	VAL	10-18	Swimmer	OralSwim	-8.09742
III	Valsartan	VAL	18-80	Swimmer	OralSwim	-7.43608
III	17alpha-Ethinylestradiol	EE2	0-1	Drinker	OralSwim
III	17alpha-Ethinylestradiol	EE2	1-5	Drinker	OralSwim	-10.3258
III	17alpha-Ethinylestradiol	EE2	5-10	Drinker	OralSwim	-10.5889
III	17alpha-Ethinylestradiol	EE2	10-18	Drinker	OralSwim	-10.9984
III	17alpha-Ethinylestradiol	EE2	18-80	Drinker	OralSwim	-11.3586
III	Amantadine	AMA	0-1	Drinker	OralSwim
III	Amantadine	AMA	1-5	Drinker	OralSwim	-7.94285
III	Amantadine	AMA	5-10	Drinker	OralSwim	-8.20596
III	Amantadine	AMA	10-18	Drinker	OralSwim	-8.61541
III	Amantadine	AMA	18-80	Drinker	OralSwim	-8.97565
III	Carbamazepine	CBZ	0-1	Drinker	OralSwim
III	Carbamazepine	CBZ	1-5	Drinker	OralSwim	-7.05972
III	Carbamazepine	CBZ	5-10	Drinker	OralSwim	-7.32283
III	Carbamazepine	CBZ	10-18	Drinker	OralSwim	-7.73228
III	Carbamazepine	CBZ	18-80	Drinker	OralSwim	-8.09252
III	Ciprofloxacin	CIP	0-1	Drinker	OralSwim
III	Ciprofloxacin	CIP	1-5	Drinker	OralSwim	-7.75047
III	Ciprofloxacin	CIP	5-10	Drinker	OralSwim	-8.01357
III	Ciprofloxacin	CIP	10-18	Drinker	OralSwim	-8.42302
III	Ciprofloxacin	CIP	18-80	Drinker	OralSwim	-8.78327
III	Cyclophosphamide	CYC	0-1	Drinker	OralSwim
III	Cyclophosphamide	CYC	1-5	Drinker	OralSwim	-9.26311
III	Cyclophosphamide	CYC	5-10	Drinker	OralSwim	-9.52622
III	Cyclophosphamide	CYC	10-18	Drinker	OralSwim	-9.93567
III	Cyclophosphamide	CYC	18-80	Drinker	OralSwim	-10.2959
III	Diclofenac	DCF	0-1	Drinker	OralSwim
III	Diclofenac	DCF	1-5	Drinker	OralSwim	-6.98277
III	Diclofenac	DCF	5-10	Drinker	OralSwim	-7.24588
III	Diclofenac	DCF	10-18	Drinker	OralSwim	-7.65533
III	Diclofenac	DCF	18-80	Drinker	OralSwim	-8.01557
III	Doxycycline	DOX	0-1	Drinker	OralSwim
III	Doxycycline	DOX	1-5	Drinker	OralSwim	-7.80207
III	Doxycycline	DOX	5-10	Drinker	OralSwim	-8.06518
III	Doxycycline	DOX	10-18	Drinker	OralSwim	-8.47463
III	Doxycycline	DOX	18-80	Drinker	OralSwim	-8.83487
III	Erythromycin	ERY	0-1	Drinker	OralSwim
III	Erythromycin	ERY	1-5	Drinker	OralSwim	-7.37462
III	Erythromycin	ERY	5-10	Drinker	OralSwim	-7.63772
III	Erythromycin	ERY	10-18	Drinker	OralSwim	-8.04717
III	Erythromycin	ERY	18-80	Drinker	OralSwim	-8.40741
III	Iopamidol	IOP	0-1	Drinker	OralSwim
III	Iopamidol	IOP	1-5	Drinker	OralSwim	-8.25778
III	Iopamidol	IOP	5-10	Drinker	OralSwim	-8.52088
III	Iopamidol	IOP	10-18	Drinker	OralSwim	-8.93033
III	Iopamidol	IOP	18-80	Drinker	OralSwim	-9.29058
III	Metformin	MET	0-1	Drinker	OralSwim
III	Metformin	MET	1-5	Drinker	OralSwim	-6.99762
III	Metformin	MET	5-10	Drinker	OralSwim	-7.26072
III	Metformin	MET	10-18	Drinker	OralSwim	-7.67017
III	Metformin	MET	18-80	Drinker	OralSwim	-8.03041
III	Metoprolol	MEP	0-1	Drinker	OralSwim
III	Metoprolol	MEP	1-5	Drinker	OralSwim	-7.07615
III	Metoprolol	MEP	5-10	Drinker	OralSwim	-7.33926
III	Metoprolol	MEP	10-18	Drinker	OralSwim	-7.74871
III	Metoprolol	MEP	18-80	Drinker	OralSwim	-8.10895
III	Oxazepam	OXA	0-1	Drinker	OralSwim
III	Oxazepam	OXA	1-5	Drinker	OralSwim	-7.59605
III	Oxazepam	OXA	5-10	Drinker	OralSwim	-7.85916
III	Oxazepam	OXA	10-18	Drinker	OralSwim	-8.26861
III	Oxazepam	OXA	18-80	Drinker	OralSwim	-8.62885
III	Phenazone	PHE	0-1	Drinker	OralSwim
III	Phenazone	PHE	1-5	Drinker	OralSwim	-9.81765
III	Phenazone	PHE	5-10	Drinker	OralSwim	-10.0808
III	Phenazone	PHE	10-18	Drinker	OralSwim	-10.4902
III	Phenazone	PHE	18-80	Drinker	OralSwim	-10.8504
III	Sulfamethazine	SUL	0-1	Drinker	OralSwim
III	Sulfamethazine	SUL	1-5	Drinker	OralSwim	-6.94096
III	Sulfamethazine	SUL	5-10	Drinker	OralSwim	-7.20406
III	Sulfamethazine	SUL	10-18	Drinker	OralSwim	-7.61351
III	Sulfamethazine	SUL	18-80	Drinker	OralSwim	-7.97376
III	Valsartan	VAL	0-1	Drinker	OralSwim
III	Valsartan	VAL	1-5	Drinker	OralSwim	-7.42486
III	Valsartan	VAL	5-10	Drinker	OralSwim	-7.68797
III	Valsartan	VAL	10-18	Drinker	OralSwim	-8.09742
III	Valsartan	VAL	18-80	Drinker	OralSwim	-8.45766
III	17alpha-Ethinylestradiol	EE2	0-1	Extreme	OralSwim
III	17alpha-Ethinylestradiol	EE2	1-5	Extreme	OralSwim	-10.3258
III	17alpha-Ethinylestradiol	EE2	5-10	Extreme	OralSwim	-10.5889
III	17alpha-Ethinylestradiol	EE2	10-18	Extreme	OralSwim	-10.9984
III	17alpha-Ethinylestradiol	EE2	18-80	Extreme	OralSwim	-10.3371
III	Amantadine	AMA	0-1	Extreme	OralSwim
III	Amantadine	AMA	1-5	Extreme	OralSwim	-7.94285
III	Amantadine	AMA	5-10	Extreme	OralSwim	-8.20596
III	Amantadine	AMA	10-18	Extreme	OralSwim	-8.61541
III	Amantadine	AMA	18-80	Extreme	OralSwim	-7.95407
III	Carbamazepine	CBZ	0-1	Extreme	OralSwim
III	Carbamazepine	CBZ	1-5	Extreme	OralSwim	-7.05972
III	Carbamazepine	CBZ	5-10	Extreme	OralSwim	-7.32283
III	Carbamazepine	CBZ	10-18	Extreme	OralSwim	-7.73228
III	Carbamazepine	CBZ	18-80	Extreme	OralSwim	-7.07094
III	Ciprofloxacin	CIP	0-1	Extreme	OralSwim
III	Ciprofloxacin	CIP	1-5	Extreme	OralSwim	-7.75047
III	Ciprofloxacin	CIP	5-10	Extreme	OralSwim	-8.01357
III	Ciprofloxacin	CIP	10-18	Extreme	OralSwim	-8.42302
III	Ciprofloxacin	CIP	18-80	Extreme	OralSwim	-7.76169
III	Cyclophosphamide	CYC	0-1	Extreme	OralSwim
III	Cyclophosphamide	CYC	1-5	Extreme	OralSwim	-9.26311
III	Cyclophosphamide	CYC	5-10	Extreme	OralSwim	-9.52622
III	Cyclophosphamide	CYC	10-18	Extreme	OralSwim	-9.93567
III	Cyclophosphamide	CYC	18-80	Extreme	OralSwim	-9.27433
III	Diclofenac	DCF	0-1	Extreme	OralSwim
III	Diclofenac	DCF	1-5	Extreme	OralSwim	-6.98277
III	Diclofenac	DCF	5-10	Extreme	OralSwim	-7.24588
III	Diclofenac	DCF	10-18	Extreme	OralSwim	-7.65533
III	Diclofenac	DCF	18-80	Extreme	OralSwim	-6.99399
III	Doxycycline	DOX	0-1	Extreme	OralSwim
III	Doxycycline	DOX	1-5	Extreme	OralSwim	-7.80207
III	Doxycycline	DOX	5-10	Extreme	OralSwim	-8.06518
III	Doxycycline	DOX	10-18	Extreme	OralSwim	-8.47463
III	Doxycycline	DOX	18-80	Extreme	OralSwim	-7.81329
III	Erythromycin	ERY	0-1	Extreme	OralSwim
III	Erythromycin	ERY	1-5	Extreme	OralSwim	-7.37462
III	Erythromycin	ERY	5-10	Extreme	OralSwim	-7.63772
III	Erythromycin	ERY	10-18	Extreme	OralSwim	-8.04717
III	Erythromycin	ERY	18-80	Extreme	OralSwim	-7.38584
III	Iopamidol	IOP	0-1	Extreme	OralSwim
III	Iopamidol	IOP	1-5	Extreme	OralSwim	-8.25778
III	Iopamidol	IOP	5-10	Extreme	OralSwim	-8.52088
III	Iopamidol	IOP	10-18	Extreme	OralSwim	-8.93033
III	Iopamidol	IOP	18-80	Extreme	OralSwim	-8.269
III	Metformin	MET	0-1	Extreme	OralSwim
III	Metformin	MET	1-5	Extreme	OralSwim	-6.99762
III	Metformin	MET	5-10	Extreme	OralSwim	-7.26072
III	Metformin	MET	10-18	Extreme	OralSwim	-7.67017
III	Metformin	MET	18-80	Extreme	OralSwim	-7.00884
III	Metoprolol	MEP	0-1	Extreme	OralSwim
III	Metoprolol	MEP	1-5	Extreme	OralSwim	-7.07615
III	Metoprolol	MEP	5-10	Extreme	OralSwim	-7.33926
III	Metoprolol	MEP	10-18	Extreme	OralSwim	-7.74871
III	Metoprolol	MEP	18-80	Extreme	OralSwim	-7.08737
III	Oxazepam	OXA	0-1	Extreme	OralSwim
III	Oxazepam	OXA	1-5	Extreme	OralSwim	-7.59605
III	Oxazepam	OXA	5-10	Extreme	OralSwim	-7.85916
III	Oxazepam	OXA	10-18	Extreme	OralSwim	-8.26861
III	Oxazepam	OXA	18-80	Extreme	OralSwim	-7.60727
III	Phenazone	PHE	0-1	Extreme	OralSwim
III	Phenazone	PHE	1-5	Extreme	OralSwim	-9.81765
III	Phenazone	PHE	5-10	Extreme	OralSwim	-10.0808
III	Phenazone	PHE	10-18	Extreme	OralSwim	-10.4902
III	Phenazone	PHE	18-80	Extreme	OralSwim	-9.82887
III	Sulfamethazine	SUL	0-1	Extreme	OralSwim
III	Sulfamethazine	SUL	1-5	Extreme	OralSwim	-6.94096
III	Sulfamethazine	SUL	5-10	Extreme	OralSwim	-7.20406
III	Sulfamethazine	SUL	10-18	Extreme	OralSwim	-7.61351
III	Sulfamethazine	SUL	18-80	Extreme	OralSwim	-6.95218
III	Valsartan	VAL	0-1	Extreme	OralSwim
III	Valsartan	VAL	1-5	Extreme	OralSwim	-7.42486
III	Valsartan	VAL	5-10	Extreme	OralSwim	-7.68797
III	Valsartan	VAL	10-18	Extreme	OralSwim	-8.09742
III	Valsartan	VAL	18-80	Extreme	OralSwim	-7.43608
I	17alpha-Ethinylestradiol	EE2	0-1	Average	OralDrink
I	17alpha-Ethinylestradiol	EE2	1-5	Average	OralDrink
I	17alpha-Ethinylestradiol	EE2	5-10	Average	OralDrink
I	17alpha-Ethinylestradiol	EE2	10-18	Average	OralDrink
I	17alpha-Ethinylestradiol	EE2	18-80	Average	OralDrink
I	Amantadine	AMA	0-1	Average	OralDrink
I	Amantadine	AMA	1-5	Average	OralDrink
I	Amantadine	AMA	5-10	Average	OralDrink
I	Amantadine	AMA	10-18	Average	OralDrink
I	Amantadine	AMA	18-80	Average	OralDrink
I	Carbamazepine	CBZ	0-1	Average	OralDrink
I	Carbamazepine	CBZ	1-5	Average	OralDrink
I	Carbamazepine	CBZ	5-10	Average	OralDrink
I	Carbamazepine	CBZ	10-18	Average	OralDrink
I	Carbamazepine	CBZ	18-80	Average	OralDrink
I	Ciprofloxacin	CIP	0-1	Average	OralDrink
I	Ciprofloxacin	CIP	1-5	Average	OralDrink
I	Ciprofloxacin	CIP	5-10	Average	OralDrink
I	Ciprofloxacin	CIP	10-18	Average	OralDrink
I	Ciprofloxacin	CIP	18-80	Average	OralDrink
I	Cyclophosphamide	CYC	0-1	Average	OralDrink
I	Cyclophosphamide	CYC	1-5	Average	OralDrink
I	Cyclophosphamide	CYC	5-10	Average	OralDrink
I	Cyclophosphamide	CYC	10-18	Average	OralDrink
I	Cyclophosphamide	CYC	18-80	Average	OralDrink
I	Diclofenac	DCF	0-1	Average	OralDrink
I	Diclofenac	DCF	1-5	Average	OralDrink
I	Diclofenac	DCF	5-10	Average	OralDrink
I	Diclofenac	DCF	10-18	Average	OralDrink
I	Diclofenac	DCF	18-80	Average	OralDrink
I	Doxycycline	DOX	0-1	Average	OralDrink
I	Doxycycline	DOX	1-5	Average	OralDrink
I	Doxycycline	DOX	5-10	Average	OralDrink
I	Doxycycline	DOX	10-18	Average	OralDrink
I	Doxycycline	DOX	18-80	Average	OralDrink
I	Erythromycin	ERY	0-1	Average	OralDrink
I	Erythromycin	ERY	1-5	Average	OralDrink
I	Erythromycin	ERY	5-10	Average	OralDrink
I	Erythromycin	ERY	10-18	Average	OralDrink
I	Erythromycin	ERY	18-80	Average	OralDrink
I	Iopamidol	IOP	0-1	Average	OralDrink
I	Iopamidol	IOP	1-5	Average	OralDrink
I	Iopamidol	IOP	5-10	Average	OralDrink
I	Iopamidol	IOP	10-18	Average	OralDrink
I	Iopamidol	IOP	18-80	Average	OralDrink
I	Metformin	MET	0-1	Average	OralDrink
I	Metformin	MET	1-5	Average	OralDrink
I	Metformin	MET	5-10	Average	OralDrink
I	Metformin	MET	10-18	Average	OralDrink
I	Metformin	MET	18-80	Average	OralDrink
I	Metoprolol	MEP	0-1	Average	OralDrink
I	Metoprolol	MEP	1-5	Average	OralDrink
I	Metoprolol	MEP	5-10	Average	OralDrink
I	Metoprolol	MEP	10-18	Average	OralDrink
I	Metoprolol	MEP	18-80	Average	OralDrink
I	Oxazepam	OXA	0-1	Average	OralDrink
I	Oxazepam	OXA	1-5	Average	OralDrink
I	Oxazepam	OXA	5-10	Average	OralDrink
I	Oxazepam	OXA	10-18	Average	OralDrink
I	Oxazepam	OXA	18-80	Average	OralDrink
I	Phenazone	PHE	0-1	Average	OralDrink
I	Phenazone	PHE	1-5	Average	OralDrink
I	Phenazone	PHE	5-10	Average	OralDrink
I	Phenazone	PHE	10-18	Average	OralDrink
I	Phenazone	PHE	18-80	Average	OralDrink
I	Sulfamethazine	SUL	0-1	Average	OralDrink
I	Sulfamethazine	SUL	1-5	Average	OralDrink
I	Sulfamethazine	SUL	5-10	Average	OralDrink
I	Sulfamethazine	SUL	10-18	Average	OralDrink
I	Sulfamethazine	SUL	18-80	Average	OralDrink
I	Valsartan	VAL	0-1	Average	OralDrink
I	Valsartan	VAL	1-5	Average	OralDrink
I	Valsartan	VAL	5-10	Average	OralDrink
I	Valsartan	VAL	10-18	Average	OralDrink
I	Valsartan	VAL	18-80	Average	OralDrink
I	17alpha-Ethinylestradiol	EE2	0-1	Fisherman	OralDrink
I	17alpha-Ethinylestradiol	EE2	1-5	Fisherman	OralDrink
I	17alpha-Ethinylestradiol	EE2	5-10	Fisherman	OralDrink
I	17alpha-Ethinylestradiol	EE2	10-18	Fisherman	OralDrink
I	17alpha-Ethinylestradiol	EE2	18-80	Fisherman	OralDrink
I	Amantadine	AMA	0-1	Fisherman	OralDrink
I	Amantadine	AMA	1-5	Fisherman	OralDrink
I	Amantadine	AMA	5-10	Fisherman	OralDrink
I	Amantadine	AMA	10-18	Fisherman	OralDrink
I	Amantadine	AMA	18-80	Fisherman	OralDrink
I	Carbamazepine	CBZ	0-1	Fisherman	OralDrink
I	Carbamazepine	CBZ	1-5	Fisherman	OralDrink
I	Carbamazepine	CBZ	5-10	Fisherman	OralDrink
I	Carbamazepine	CBZ	10-18	Fisherman	OralDrink
I	Carbamazepine	CBZ	18-80	Fisherman	OralDrink
I	Ciprofloxacin	CIP	0-1	Fisherman	OralDrink
I	Ciprofloxacin	CIP	1-5	Fisherman	OralDrink
I	Ciprofloxacin	CIP	5-10	Fisherman	OralDrink
I	Ciprofloxacin	CIP	10-18	Fisherman	OralDrink
I	Ciprofloxacin	CIP	18-80	Fisherman	OralDrink
I	Cyclophosphamide	CYC	0-1	Fisherman	OralDrink
I	Cyclophosphamide	CYC	1-5	Fisherman	OralDrink
I	Cyclophosphamide	CYC	5-10	Fisherman	OralDrink
I	Cyclophosphamide	CYC	10-18	Fisherman	OralDrink
I	Cyclophosphamide	CYC	18-80	Fisherman	OralDrink
I	Diclofenac	DCF	0-1	Fisherman	OralDrink
I	Diclofenac	DCF	1-5	Fisherman	OralDrink
I	Diclofenac	DCF	5-10	Fisherman	OralDrink
I	Diclofenac	DCF	10-18	Fisherman	OralDrink
I	Diclofenac	DCF	18-80	Fisherman	OralDrink
I	Doxycycline	DOX	0-1	Fisherman	OralDrink
I	Doxycycline	DOX	1-5	Fisherman	OralDrink
I	Doxycycline	DOX	5-10	Fisherman	OralDrink
I	Doxycycline	DOX	10-18	Fisherman	OralDrink
I	Doxycycline	DOX	18-80	Fisherman	OralDrink
I	Erythromycin	ERY	0-1	Fisherman	OralDrink
I	Erythromycin	ERY	1-5	Fisherman	OralDrink
I	Erythromycin	ERY	5-10	Fisherman	OralDrink
I	Erythromycin	ERY	10-18	Fisherman	OralDrink
I	Erythromycin	ERY	18-80	Fisherman	OralDrink
I	Iopamidol	IOP	0-1	Fisherman	OralDrink
I	Iopamidol	IOP	1-5	Fisherman	OralDrink
I	Iopamidol	IOP	5-10	Fisherman	OralDrink
I	Iopamidol	IOP	10-18	Fisherman	OralDrink
I	Iopamidol	IOP	18-80	Fisherman	OralDrink
I	Metformin	MET	0-1	Fisherman	OralDrink
I	Metformin	MET	1-5	Fisherman	OralDrink
I	Metformin	MET	5-10	Fisherman	OralDrink
I	Metformin	MET	10-18	Fisherman	OralDrink
I	Metformin	MET	18-80	Fisherman	OralDrink
I	Metoprolol	MEP	0-1	Fisherman	OralDrink
I	Metoprolol	MEP	1-5	Fisherman	OralDrink
I	Metoprolol	MEP	5-10	Fisherman	OralDrink
I	Metoprolol	MEP	10-18	Fisherman	OralDrink
I	Metoprolol	MEP	18-80	Fisherman	OralDrink
I	Oxazepam	OXA	0-1	Fisherman	OralDrink
I	Oxazepam	OXA	1-5	Fisherman	OralDrink
I	Oxazepam	OXA	5-10	Fisherman	OralDrink
I	Oxazepam	OXA	10-18	Fisherman	OralDrink
I	Oxazepam	OXA	18-80	Fisherman	OralDrink
I	Phenazone	PHE	0-1	Fisherman	OralDrink
I	Phenazone	PHE	1-5	Fisherman	OralDrink
I	Phenazone	PHE	5-10	Fisherman	OralDrink
I	Phenazone	PHE	10-18	Fisherman	OralDrink
I	Phenazone	PHE	18-80	Fisherman	OralDrink
I	Sulfamethazine	SUL	0-1	Fisherman	OralDrink
I	Sulfamethazine	SUL	1-5	Fisherman	OralDrink
I	Sulfamethazine	SUL	5-10	Fisherman	OralDrink
I	Sulfamethazine	SUL	10-18	Fisherman	OralDrink
I	Sulfamethazine	SUL	18-80	Fisherman	OralDrink
I	Valsartan	VAL	0-1	Fisherman	OralDrink
I	Valsartan	VAL	1-5	Fisherman	OralDrink
I	Valsartan	VAL	5-10	Fisherman	OralDrink
I	Valsartan	VAL	10-18	Fisherman	OralDrink
I	Valsartan	VAL	18-80	Fisherman	OralDrink
I	17alpha-Ethinylestradiol	EE2	0-1	Swimmer	OralDrink
I	17alpha-Ethinylestradiol	EE2	1-5	Swimmer	OralDrink
I	17alpha-Ethinylestradiol	EE2	5-10	Swimmer	OralDrink
I	17alpha-Ethinylestradiol	EE2	10-18	Swimmer	OralDrink
I	17alpha-Ethinylestradiol	EE2	18-80	Swimmer	OralDrink
I	Amantadine	AMA	0-1	Swimmer	OralDrink
I	Amantadine	AMA	1-5	Swimmer	OralDrink
I	Amantadine	AMA	5-10	Swimmer	OralDrink
I	Amantadine	AMA	10-18	Swimmer	OralDrink
I	Amantadine	AMA	18-80	Swimmer	OralDrink
I	Carbamazepine	CBZ	0-1	Swimmer	OralDrink
I	Carbamazepine	CBZ	1-5	Swimmer	OralDrink
I	Carbamazepine	CBZ	5-10	Swimmer	OralDrink
I	Carbamazepine	CBZ	10-18	Swimmer	OralDrink
I	Carbamazepine	CBZ	18-80	Swimmer	OralDrink
I	Ciprofloxacin	CIP	0-1	Swimmer	OralDrink
I	Ciprofloxacin	CIP	1-5	Swimmer	OralDrink
I	Ciprofloxacin	CIP	5-10	Swimmer	OralDrink
I	Ciprofloxacin	CIP	10-18	Swimmer	OralDrink
I	Ciprofloxacin	CIP	18-80	Swimmer	OralDrink
I	Cyclophosphamide	CYC	0-1	Swimmer	OralDrink
I	Cyclophosphamide	CYC	1-5	Swimmer	OralDrink
I	Cyclophosphamide	CYC	5-10	Swimmer	OralDrink
I	Cyclophosphamide	CYC	10-18	Swimmer	OralDrink
I	Cyclophosphamide	CYC	18-80	Swimmer	OralDrink
I	Diclofenac	DCF	0-1	Swimmer	OralDrink
I	Diclofenac	DCF	1-5	Swimmer	OralDrink
I	Diclofenac	DCF	5-10	Swimmer	OralDrink
I	Diclofenac	DCF	10-18	Swimmer	OralDrink
I	Diclofenac	DCF	18-80	Swimmer	OralDrink
I	Doxycycline	DOX	0-1	Swimmer	OralDrink
I	Doxycycline	DOX	1-5	Swimmer	OralDrink
I	Doxycycline	DOX	5-10	Swimmer	OralDrink
I	Doxycycline	DOX	10-18	Swimmer	OralDrink
I	Doxycycline	DOX	18-80	Swimmer	OralDrink
I	Erythromycin	ERY	0-1	Swimmer	OralDrink
I	Erythromycin	ERY	1-5	Swimmer	OralDrink
I	Erythromycin	ERY	5-10	Swimmer	OralDrink
I	Erythromycin	ERY	10-18	Swimmer	OralDrink
I	Erythromycin	ERY	18-80	Swimmer	OralDrink
I	Iopamidol	IOP	0-1	Swimmer	OralDrink
I	Iopamidol	IOP	1-5	Swimmer	OralDrink
I	Iopamidol	IOP	5-10	Swimmer	OralDrink
I	Iopamidol	IOP	10-18	Swimmer	OralDrink
I	Iopamidol	IOP	18-80	Swimmer	OralDrink
I	Metformin	MET	0-1	Swimmer	OralDrink
I	Metformin	MET	1-5	Swimmer	OralDrink
I	Metformin	MET	5-10	Swimmer	OralDrink
I	Metformin	MET	10-18	Swimmer	OralDrink
I	Metformin	MET	18-80	Swimmer	OralDrink
I	Metoprolol	MEP	0-1	Swimmer	OralDrink
I	Metoprolol	MEP	1-5	Swimmer	OralDrink
I	Metoprolol	MEP	5-10	Swimmer	OralDrink
I	Metoprolol	MEP	10-18	Swimmer	OralDrink
I	Metoprolol	MEP	18-80	Swimmer	OralDrink
I	Oxazepam	OXA	0-1	Swimmer	OralDrink
I	Oxazepam	OXA	1-5	Swimmer	OralDrink
I	Oxazepam	OXA	5-10	Swimmer	OralDrink
I	Oxazepam	OXA	10-18	Swimmer	OralDrink
I	Oxazepam	OXA	18-80	Swimmer	OralDrink
I	Phenazone	PHE	0-1	Swimmer	OralDrink
I	Phenazone	PHE	1-5	Swimmer	OralDrink
I	Phenazone	PHE	5-10	Swimmer	OralDrink
I	Phenazone	PHE	10-18	Swimmer	OralDrink
I	Phenazone	PHE	18-80	Swimmer	OralDrink
I	Sulfamethazine	SUL	0-1	Swimmer	OralDrink
I	Sulfamethazine	SUL	1-5	Swimmer	OralDrink
I	Sulfamethazine	SUL	5-10	Swimmer	OralDrink
I	Sulfamethazine	SUL	10-18	Swimmer	OralDrink
I	Sulfamethazine	SUL	18-80	Swimmer	OralDrink
I	Valsartan	VAL	0-1	Swimmer	OralDrink
I	Valsartan	VAL	1-5	Swimmer	OralDrink
I	Valsartan	VAL	5-10	Swimmer	OralDrink
I	Valsartan	VAL	10-18	Swimmer	OralDrink
I	Valsartan	VAL	18-80	Swimmer	OralDrink
I	17alpha-Ethinylestradiol	EE2	0-1	Drinker	OralDrink
I	17alpha-Ethinylestradiol	EE2	1-5	Drinker	OralDrink
I	17alpha-Ethinylestradiol	EE2	5-10	Drinker	OralDrink
I	17alpha-Ethinylestradiol	EE2	10-18	Drinker	OralDrink
I	17alpha-Ethinylestradiol	EE2	18-80	Drinker	OralDrink
I	Amantadine	AMA	0-1	Drinker	OralDrink
I	Amantadine	AMA	1-5	Drinker	OralDrink
I	Amantadine	AMA	5-10	Drinker	OralDrink
I	Amantadine	AMA	10-18	Drinker	OralDrink
I	Amantadine	AMA	18-80	Drinker	OralDrink
I	Carbamazepine	CBZ	0-1	Drinker	OralDrink
I	Carbamazepine	CBZ	1-5	Drinker	OralDrink
I	Carbamazepine	CBZ	5-10	Drinker	OralDrink
I	Carbamazepine	CBZ	10-18	Drinker	OralDrink
I	Carbamazepine	CBZ	18-80	Drinker	OralDrink
I	Ciprofloxacin	CIP	0-1	Drinker	OralDrink
I	Ciprofloxacin	CIP	1-5	Drinker	OralDrink
I	Ciprofloxacin	CIP	5-10	Drinker	OralDrink
I	Ciprofloxacin	CIP	10-18	Drinker	OralDrink
I	Ciprofloxacin	CIP	18-80	Drinker	OralDrink
I	Cyclophosphamide	CYC	0-1	Drinker	OralDrink
I	Cyclophosphamide	CYC	1-5	Drinker	OralDrink
I	Cyclophosphamide	CYC	5-10	Drinker	OralDrink
I	Cyclophosphamide	CYC	10-18	Drinker	OralDrink
I	Cyclophosphamide	CYC	18-80	Drinker	OralDrink
I	Diclofenac	DCF	0-1	Drinker	OralDrink
I	Diclofenac	DCF	1-5	Drinker	OralDrink
I	Diclofenac	DCF	5-10	Drinker	OralDrink
I	Diclofenac	DCF	10-18	Drinker	OralDrink
I	Diclofenac	DCF	18-80	Drinker	OralDrink
I	Doxycycline	DOX	0-1	Drinker	OralDrink
I	Doxycycline	DOX	1-5	Drinker	OralDrink
I	Doxycycline	DOX	5-10	Drinker	OralDrink
I	Doxycycline	DOX	10-18	Drinker	OralDrink
I	Doxycycline	DOX	18-80	Drinker	OralDrink
I	Erythromycin	ERY	0-1	Drinker	OralDrink
I	Erythromycin	ERY	1-5	Drinker	OralDrink
I	Erythromycin	ERY	5-10	Drinker	OralDrink
I	Erythromycin	ERY	10-18	Drinker	OralDrink
I	Erythromycin	ERY	18-80	Drinker	OralDrink
I	Iopamidol	IOP	0-1	Drinker	OralDrink
I	Iopamidol	IOP	1-5	Drinker	OralDrink
I	Iopamidol	IOP	5-10	Drinker	OralDrink
I	Iopamidol	IOP	10-18	Drinker	OralDrink
I	Iopamidol	IOP	18-80	Drinker	OralDrink
I	Metformin	MET	0-1	Drinker	OralDrink
I	Metformin	MET	1-5	Drinker	OralDrink
I	Metformin	MET	5-10	Drinker	OralDrink
I	Metformin	MET	10-18	Drinker	OralDrink
I	Metformin	MET	18-80	Drinker	OralDrink
I	Metoprolol	MEP	0-1	Drinker	OralDrink
I	Metoprolol	MEP	1-5	Drinker	OralDrink
I	Metoprolol	MEP	5-10	Drinker	OralDrink
I	Metoprolol	MEP	10-18	Drinker	OralDrink
I	Metoprolol	MEP	18-80	Drinker	OralDrink
I	Oxazepam	OXA	0-1	Drinker	OralDrink
I	Oxazepam	OXA	1-5	Drinker	OralDrink
I	Oxazepam	OXA	5-10	Drinker	OralDrink
I	Oxazepam	OXA	10-18	Drinker	OralDrink
I	Oxazepam	OXA	18-80	Drinker	OralDrink
I	Phenazone	PHE	0-1	Drinker	OralDrink
I	Phenazone	PHE	1-5	Drinker	OralDrink
I	Phenazone	PHE	5-10	Drinker	OralDrink
I	Phenazone	PHE	10-18	Drinker	OralDrink
I	Phenazone	PHE	18-80	Drinker	OralDrink
I	Sulfamethazine	SUL	0-1	Drinker	OralDrink
I	Sulfamethazine	SUL	1-5	Drinker	OralDrink
I	Sulfamethazine	SUL	5-10	Drinker	OralDrink
I	Sulfamethazine	SUL	10-18	Drinker	OralDrink
I	Sulfamethazine	SUL	18-80	Drinker	OralDrink
I	Valsartan	VAL	0-1	Drinker	OralDrink
I	Valsartan	VAL	1-5	Drinker	OralDrink
I	Valsartan	VAL	5-10	Drinker	OralDrink
I	Valsartan	VAL	10-18	Drinker	OralDrink
I	Valsartan	VAL	18-80	Drinker	OralDrink
I	17alpha-Ethinylestradiol	EE2	0-1	Extreme	OralDrink
I	17alpha-Ethinylestradiol	EE2	1-5	Extreme	OralDrink
I	17alpha-Ethinylestradiol	EE2	5-10	Extreme	OralDrink
I	17alpha-Ethinylestradiol	EE2	10-18	Extreme	OralDrink
I	17alpha-Ethinylestradiol	EE2	18-80	Extreme	OralDrink
I	Amantadine	AMA	0-1	Extreme	OralDrink
I	Amantadine	AMA	1-5	Extreme	OralDrink
I	Amantadine	AMA	5-10	Extreme	OralDrink
I	Amantadine	AMA	10-18	Extreme	OralDrink
I	Amantadine	AMA	18-80	Extreme	OralDrink
I	Carbamazepine	CBZ	0-1	Extreme	OralDrink
I	Carbamazepine	CBZ	1-5	Extreme	OralDrink
I	Carbamazepine	CBZ	5-10	Extreme	OralDrink
I	Carbamazepine	CBZ	10-18	Extreme	OralDrink
I	Carbamazepine	CBZ	18-80	Extreme	OralDrink
I	Ciprofloxacin	CIP	0-1	Extreme	OralDrink
I	Ciprofloxacin	CIP	1-5	Extreme	OralDrink
I	Ciprofloxacin	CIP	5-10	Extreme	OralDrink
I	Ciprofloxacin	CIP	10-18	Extreme	OralDrink
I	Ciprofloxacin	CIP	18-80	Extreme	OralDrink
I	Cyclophosphamide	CYC	0-1	Extreme	OralDrink
I	Cyclophosphamide	CYC	1-5	Extreme	OralDrink
I	Cyclophosphamide	CYC	5-10	Extreme	OralDrink
I	Cyclophosphamide	CYC	10-18	Extreme	OralDrink
I	Cyclophosphamide	CYC	18-80	Extreme	OralDrink
I	Diclofenac	DCF	0-1	Extreme	OralDrink
I	Diclofenac	DCF	1-5	Extreme	OralDrink
I	Diclofenac	DCF	5-10	Extreme	OralDrink
I	Diclofenac	DCF	10-18	Extreme	OralDrink
I	Diclofenac	DCF	18-80	Extreme	OralDrink
I	Doxycycline	DOX	0-1	Extreme	OralDrink
I	Doxycycline	DOX	1-5	Extreme	OralDrink
I	Doxycycline	DOX	5-10	Extreme	OralDrink
I	Doxycycline	DOX	10-18	Extreme	OralDrink
I	Doxycycline	DOX	18-80	Extreme	OralDrink
I	Erythromycin	ERY	0-1	Extreme	OralDrink
I	Erythromycin	ERY	1-5	Extreme	OralDrink
I	Erythromycin	ERY	5-10	Extreme	OralDrink
I	Erythromycin	ERY	10-18	Extreme	OralDrink
I	Erythromycin	ERY	18-80	Extreme	OralDrink
I	Iopamidol	IOP	0-1	Extreme	OralDrink
I	Iopamidol	IOP	1-5	Extreme	OralDrink
I	Iopamidol	IOP	5-10	Extreme	OralDrink
I	Iopamidol	IOP	10-18	Extreme	OralDrink
I	Iopamidol	IOP	18-80	Extreme	OralDrink
I	Metformin	MET	0-1	Extreme	OralDrink
I	Metformin	MET	1-5	Extreme	OralDrink
I	Metformin	MET	5-10	Extreme	OralDrink
I	Metformin	MET	10-18	Extreme	OralDrink
I	Metformin	MET	18-80	Extreme	OralDrink
I	Metoprolol	MEP	0-1	Extreme	OralDrink
I	Metoprolol	MEP	1-5	Extreme	OralDrink
I	Metoprolol	MEP	5-10	Extreme	OralDrink
I	Metoprolol	MEP	10-18	Extreme	OralDrink
I	Metoprolol	MEP	18-80	Extreme	OralDrink
I	Oxazepam	OXA	0-1	Extreme	OralDrink
I	Oxazepam	OXA	1-5	Extreme	OralDrink
I	Oxazepam	OXA	5-10	Extreme	OralDrink
I	Oxazepam	OXA	10-18	Extreme	OralDrink
I	Oxazepam	OXA	18-80	Extreme	OralDrink
I	Phenazone	PHE	0-1	Extreme	OralDrink
I	Phenazone	PHE	1-5	Extreme	OralDrink
I	Phenazone	PHE	5-10	Extreme	OralDrink
I	Phenazone	PHE	10-18	Extreme	OralDrink
I	Phenazone	PHE	18-80	Extreme	OralDrink
I	Sulfamethazine	SUL	0-1	Extreme	OralDrink
I	Sulfamethazine	SUL	1-5	Extreme	OralDrink
I	Sulfamethazine	SUL	5-10	Extreme	OralDrink
I	Sulfamethazine	SUL	10-18	Extreme	OralDrink
I	Sulfamethazine	SUL	18-80	Extreme	OralDrink
I	Valsartan	VAL	0-1	Extreme	OralDrink
I	Valsartan	VAL	1-5	Extreme	OralDrink
I	Valsartan	VAL	5-10	Extreme	OralDrink
I	Valsartan	VAL	10-18	Extreme	OralDrink
I	Valsartan	VAL	18-80	Extreme	OralDrink
II	17alpha-Ethinylestradiol	EE2	0-1	Average	OralDrink
II	17alpha-Ethinylestradiol	EE2	1-5	Average	OralDrink
II	17alpha-Ethinylestradiol	EE2	5-10	Average	OralDrink
II	17alpha-Ethinylestradiol	EE2	10-18	Average	OralDrink
II	17alpha-Ethinylestradiol	EE2	18-80	Average	OralDrink
II	Amantadine	AMA	0-1	Average	OralDrink
II	Amantadine	AMA	1-5	Average	OralDrink
II	Amantadine	AMA	5-10	Average	OralDrink
II	Amantadine	AMA	10-18	Average	OralDrink
II	Amantadine	AMA	18-80	Average	OralDrink
II	Carbamazepine	CBZ	0-1	Average	OralDrink
II	Carbamazepine	CBZ	1-5	Average	OralDrink
II	Carbamazepine	CBZ	5-10	Average	OralDrink
II	Carbamazepine	CBZ	10-18	Average	OralDrink
II	Carbamazepine	CBZ	18-80	Average	OralDrink
II	Ciprofloxacin	CIP	0-1	Average	OralDrink
II	Ciprofloxacin	CIP	1-5	Average	OralDrink
II	Ciprofloxacin	CIP	5-10	Average	OralDrink
II	Ciprofloxacin	CIP	10-18	Average	OralDrink
II	Ciprofloxacin	CIP	18-80	Average	OralDrink
II	Cyclophosphamide	CYC	0-1	Average	OralDrink
II	Cyclophosphamide	CYC	1-5	Average	OralDrink
II	Cyclophosphamide	CYC	5-10	Average	OralDrink
II	Cyclophosphamide	CYC	10-18	Average	OralDrink
II	Cyclophosphamide	CYC	18-80	Average	OralDrink
II	Diclofenac	DCF	0-1	Average	OralDrink
II	Diclofenac	DCF	1-5	Average	OralDrink
II	Diclofenac	DCF	5-10	Average	OralDrink
II	Diclofenac	DCF	10-18	Average	OralDrink
II	Diclofenac	DCF	18-80	Average	OralDrink
II	Doxycycline	DOX	0-1	Average	OralDrink
II	Doxycycline	DOX	1-5	Average	OralDrink
II	Doxycycline	DOX	5-10	Average	OralDrink
II	Doxycycline	DOX	10-18	Average	OralDrink
II	Doxycycline	DOX	18-80	Average	OralDrink
II	Erythromycin	ERY	0-1	Average	OralDrink
II	Erythromycin	ERY	1-5	Average	OralDrink
II	Erythromycin	ERY	5-10	Average	OralDrink
II	Erythromycin	ERY	10-18	Average	OralDrink
II	Erythromycin	ERY	18-80	Average	OralDrink
II	Iopamidol	IOP	0-1	Average	OralDrink
II	Iopamidol	IOP	1-5	Average	OralDrink
II	Iopamidol	IOP	5-10	Average	OralDrink
II	Iopamidol	IOP	10-18	Average	OralDrink
II	Iopamidol	IOP	18-80	Average	OralDrink
II	Metformin	MET	0-1	Average	OralDrink
II	Metformin	MET	1-5	Average	OralDrink
II	Metformin	MET	5-10	Average	OralDrink
II	Metformin	MET	10-18	Average	OralDrink
II	Metformin	MET	18-80	Average	OralDrink
II	Metoprolol	MEP	0-1	Average	OralDrink
II	Metoprolol	MEP	1-5	Average	OralDrink
II	Metoprolol	MEP	5-10	Average	OralDrink
II	Metoprolol	MEP	10-18	Average	OralDrink
II	Metoprolol	MEP	18-80	Average	OralDrink
II	Oxazepam	OXA	0-1	Average	OralDrink
II	Oxazepam	OXA	1-5	Average	OralDrink
II	Oxazepam	OXA	5-10	Average	OralDrink
II	Oxazepam	OXA	10-18	Average	OralDrink
II	Oxazepam	OXA	18-80	Average	OralDrink
II	Phenazone	PHE	0-1	Average	OralDrink
II	Phenazone	PHE	1-5	Average	OralDrink
II	Phenazone	PHE	5-10	Average	OralDrink
II	Phenazone	PHE	10-18	Average	OralDrink
II	Phenazone	PHE	18-80	Average	OralDrink
II	Sulfamethazine	SUL	0-1	Average	OralDrink
II	Sulfamethazine	SUL	1-5	Average	OralDrink
II	Sulfamethazine	SUL	5-10	Average	OralDrink
II	Sulfamethazine	SUL	10-18	Average	OralDrink
II	Sulfamethazine	SUL	18-80	Average	OralDrink
II	Valsartan	VAL	0-1	Average	OralDrink
II	Valsartan	VAL	1-5	Average	OralDrink
II	Valsartan	VAL	5-10	Average	OralDrink
II	Valsartan	VAL	10-18	Average	OralDrink
II	Valsartan	VAL	18-80	Average	OralDrink
II	17alpha-Ethinylestradiol	EE2	0-1	Fisherman	OralDrink
II	17alpha-Ethinylestradiol	EE2	1-5	Fisherman	OralDrink
II	17alpha-Ethinylestradiol	EE2	5-10	Fisherman	OralDrink
II	17alpha-Ethinylestradiol	EE2	10-18	Fisherman	OralDrink
II	17alpha-Ethinylestradiol	EE2	18-80	Fisherman	OralDrink
II	Amantadine	AMA	0-1	Fisherman	OralDrink
II	Amantadine	AMA	1-5	Fisherman	OralDrink
II	Amantadine	AMA	5-10	Fisherman	OralDrink
II	Amantadine	AMA	10-18	Fisherman	OralDrink
II	Amantadine	AMA	18-80	Fisherman	OralDrink
II	Carbamazepine	CBZ	0-1	Fisherman	OralDrink
II	Carbamazepine	CBZ	1-5	Fisherman	OralDrink
II	Carbamazepine	CBZ	5-10	Fisherman	OralDrink
II	Carbamazepine	CBZ	10-18	Fisherman	OralDrink
II	Carbamazepine	CBZ	18-80	Fisherman	OralDrink
II	Ciprofloxacin	CIP	0-1	Fisherman	OralDrink
II	Ciprofloxacin	CIP	1-5	Fisherman	OralDrink
II	Ciprofloxacin	CIP	5-10	Fisherman	OralDrink
II	Ciprofloxacin	CIP	10-18	Fisherman	OralDrink
II	Ciprofloxacin	CIP	18-80	Fisherman	OralDrink
II	Cyclophosphamide	CYC	0-1	Fisherman	OralDrink
II	Cyclophosphamide	CYC	1-5	Fisherman	OralDrink
II	Cyclophosphamide	CYC	5-10	Fisherman	OralDrink
II	Cyclophosphamide	CYC	10-18	Fisherman	OralDrink
II	Cyclophosphamide	CYC	18-80	Fisherman	OralDrink
II	Diclofenac	DCF	0-1	Fisherman	OralDrink
II	Diclofenac	DCF	1-5	Fisherman	OralDrink
II	Diclofenac	DCF	5-10	Fisherman	OralDrink
II	Diclofenac	DCF	10-18	Fisherman	OralDrink
II	Diclofenac	DCF	18-80	Fisherman	OralDrink
II	Doxycycline	DOX	0-1	Fisherman	OralDrink
II	Doxycycline	DOX	1-5	Fisherman	OralDrink
II	Doxycycline	DOX	5-10	Fisherman	OralDrink
II	Doxycycline	DOX	10-18	Fisherman	OralDrink
II	Doxycycline	DOX	18-80	Fisherman	OralDrink
II	Erythromycin	ERY	0-1	Fisherman	OralDrink
II	Erythromycin	ERY	1-5	Fisherman	OralDrink
II	Erythromycin	ERY	5-10	Fisherman	OralDrink
II	Erythromycin	ERY	10-18	Fisherman	OralDrink
II	Erythromycin	ERY	18-80	Fisherman	OralDrink
II	Iopamidol	IOP	0-1	Fisherman	OralDrink
II	Iopamidol	IOP	1-5	Fisherman	OralDrink
II	Iopamidol	IOP	5-10	Fisherman	OralDrink
II	Iopamidol	IOP	10-18	Fisherman	OralDrink
II	Iopamidol	IOP	18-80	Fisherman	OralDrink
II	Metformin	MET	0-1	Fisherman	OralDrink
II	Metformin	MET	1-5	Fisherman	OralDrink
II	Metformin	MET	5-10	Fisherman	OralDrink
II	Metformin	MET	10-18	Fisherman	OralDrink
II	Metformin	MET	18-80	Fisherman	OralDrink
II	Metoprolol	MEP	0-1	Fisherman	OralDrink
II	Metoprolol	MEP	1-5	Fisherman	OralDrink
II	Metoprolol	MEP	5-10	Fisherman	OralDrink
II	Metoprolol	MEP	10-18	Fisherman	OralDrink
II	Metoprolol	MEP	18-80	Fisherman	OralDrink
II	Oxazepam	OXA	0-1	Fisherman	OralDrink
II	Oxazepam	OXA	1-5	Fisherman	OralDrink
II	Oxazepam	OXA	5-10	Fisherman	OralDrink
II	Oxazepam	OXA	10-18	Fisherman	OralDrink
II	Oxazepam	OXA	18-80	Fisherman	OralDrink
II	Phenazone	PHE	0-1	Fisherman	OralDrink
II	Phenazone	PHE	1-5	Fisherman	OralDrink
II	Phenazone	PHE	5-10	Fisherman	OralDrink
II	Phenazone	PHE	10-18	Fisherman	OralDrink
II	Phenazone	PHE	18-80	Fisherman	OralDrink
II	Sulfamethazine	SUL	0-1	Fisherman	OralDrink
II	Sulfamethazine	SUL	1-5	Fisherman	OralDrink
II	Sulfamethazine	SUL	5-10	Fisherman	OralDrink
II	Sulfamethazine	SUL	10-18	Fisherman	OralDrink
II	Sulfamethazine	SUL	18-80	Fisherman	OralDrink
II	Valsartan	VAL	0-1	Fisherman	OralDrink
II	Valsartan	VAL	1-5	Fisherman	OralDrink
II	Valsartan	VAL	5-10	Fisherman	OralDrink
II	Valsartan	VAL	10-18	Fisherman	OralDrink
II	Valsartan	VAL	18-80	Fisherman	OralDrink
II	17alpha-Ethinylestradiol	EE2	0-1	Swimmer	OralDrink
II	17alpha-Ethinylestradiol	EE2	1-5	Swimmer	OralDrink
II	17alpha-Ethinylestradiol	EE2	5-10	Swimmer	OralDrink
II	17alpha-Ethinylestradiol	EE2	10-18	Swimmer	OralDrink
II	17alpha-Ethinylestradiol	EE2	18-80	Swimmer	OralDrink
II	Amantadine	AMA	0-1	Swimmer	OralDrink
II	Amantadine	AMA	1-5	Swimmer	OralDrink
II	Amantadine	AMA	5-10	Swimmer	OralDrink
II	Amantadine	AMA	10-18	Swimmer	OralDrink
II	Amantadine	AMA	18-80	Swimmer	OralDrink
II	Carbamazepine	CBZ	0-1	Swimmer	OralDrink
II	Carbamazepine	CBZ	1-5	Swimmer	OralDrink
II	Carbamazepine	CBZ	5-10	Swimmer	OralDrink
II	Carbamazepine	CBZ	10-18	Swimmer	OralDrink
II	Carbamazepine	CBZ	18-80	Swimmer	OralDrink
II	Ciprofloxacin	CIP	0-1	Swimmer	OralDrink
II	Ciprofloxacin	CIP	1-5	Swimmer	OralDrink
II	Ciprofloxacin	CIP	5-10	Swimmer	OralDrink
II	Ciprofloxacin	CIP	10-18	Swimmer	OralDrink
II	Ciprofloxacin	CIP	18-80	Swimmer	OralDrink
II	Cyclophosphamide	CYC	0-1	Swimmer	OralDrink
II	Cyclophosphamide	CYC	1-5	Swimmer	OralDrink
II	Cyclophosphamide	CYC	5-10	Swimmer	OralDrink
II	Cyclophosphamide	CYC	10-18	Swimmer	OralDrink
II	Cyclophosphamide	CYC	18-80	Swimmer	OralDrink
II	Diclofenac	DCF	0-1	Swimmer	OralDrink
II	Diclofenac	DCF	1-5	Swimmer	OralDrink
II	Diclofenac	DCF	5-10	Swimmer	OralDrink
II	Diclofenac	DCF	10-18	Swimmer	OralDrink
II	Diclofenac	DCF	18-80	Swimmer	OralDrink
II	Doxycycline	DOX	0-1	Swimmer	OralDrink
II	Doxycycline	DOX	1-5	Swimmer	OralDrink
II	Doxycycline	DOX	5-10	Swimmer	OralDrink
II	Doxycycline	DOX	10-18	Swimmer	OralDrink
II	Doxycycline	DOX	18-80	Swimmer	OralDrink
II	Erythromycin	ERY	0-1	Swimmer	OralDrink
II	Erythromycin	ERY	1-5	Swimmer	OralDrink
II	Erythromycin	ERY	5-10	Swimmer	OralDrink
II	Erythromycin	ERY	10-18	Swimmer	OralDrink
II	Erythromycin	ERY	18-80	Swimmer	OralDrink
II	Iopamidol	IOP	0-1	Swimmer	OralDrink
II	Iopamidol	IOP	1-5	Swimmer	OralDrink
II	Iopamidol	IOP	5-10	Swimmer	OralDrink
II	Iopamidol	IOP	10-18	Swimmer	OralDrink
II	Iopamidol	IOP	18-80	Swimmer	OralDrink
II	Metformin	MET	0-1	Swimmer	OralDrink
II	Metformin	MET	1-5	Swimmer	OralDrink
II	Metformin	MET	5-10	Swimmer	OralDrink
II	Metformin	MET	10-18	Swimmer	OralDrink
II	Metformin	MET	18-80	Swimmer	OralDrink
II	Metoprolol	MEP	0-1	Swimmer	OralDrink
II	Metoprolol	MEP	1-5	Swimmer	OralDrink
II	Metoprolol	MEP	5-10	Swimmer	OralDrink
II	Metoprolol	MEP	10-18	Swimmer	OralDrink
II	Metoprolol	MEP	18-80	Swimmer	OralDrink
II	Oxazepam	OXA	0-1	Swimmer	OralDrink
II	Oxazepam	OXA	1-5	Swimmer	OralDrink
II	Oxazepam	OXA	5-10	Swimmer	OralDrink
II	Oxazepam	OXA	10-18	Swimmer	OralDrink
II	Oxazepam	OXA	18-80	Swimmer	OralDrink
II	Phenazone	PHE	0-1	Swimmer	OralDrink
II	Phenazone	PHE	1-5	Swimmer	OralDrink
II	Phenazone	PHE	5-10	Swimmer	OralDrink
II	Phenazone	PHE	10-18	Swimmer	OralDrink
II	Phenazone	PHE	18-80	Swimmer	OralDrink
II	Sulfamethazine	SUL	0-1	Swimmer	OralDrink
II	Sulfamethazine	SUL	1-5	Swimmer	OralDrink
II	Sulfamethazine	SUL	5-10	Swimmer	OralDrink
II	Sulfamethazine	SUL	10-18	Swimmer	OralDrink
II	Sulfamethazine	SUL	18-80	Swimmer	OralDrink
II	Valsartan	VAL	0-1	Swimmer	OralDrink
II	Valsartan	VAL	1-5	Swimmer	OralDrink
II	Valsartan	VAL	5-10	Swimmer	OralDrink
II	Valsartan	VAL	10-18	Swimmer	OralDrink
II	Valsartan	VAL	18-80	Swimmer	OralDrink
II	17alpha-Ethinylestradiol	EE2	0-1	Drinker	OralDrink
II	17alpha-Ethinylestradiol	EE2	1-5	Drinker	OralDrink
II	17alpha-Ethinylestradiol	EE2	5-10	Drinker	OralDrink
II	17alpha-Ethinylestradiol	EE2	10-18	Drinker	OralDrink
II	17alpha-Ethinylestradiol	EE2	18-80	Drinker	OralDrink
II	Amantadine	AMA	0-1	Drinker	OralDrink
II	Amantadine	AMA	1-5	Drinker	OralDrink
II	Amantadine	AMA	5-10	Drinker	OralDrink
II	Amantadine	AMA	10-18	Drinker	OralDrink
II	Amantadine	AMA	18-80	Drinker	OralDrink
II	Carbamazepine	CBZ	0-1	Drinker	OralDrink
II	Carbamazepine	CBZ	1-5	Drinker	OralDrink
II	Carbamazepine	CBZ	5-10	Drinker	OralDrink
II	Carbamazepine	CBZ	10-18	Drinker	OralDrink
II	Carbamazepine	CBZ	18-80	Drinker	OralDrink
II	Ciprofloxacin	CIP	0-1	Drinker	OralDrink
II	Ciprofloxacin	CIP	1-5	Drinker	OralDrink
II	Ciprofloxacin	CIP	5-10	Drinker	OralDrink
II	Ciprofloxacin	CIP	10-18	Drinker	OralDrink
II	Ciprofloxacin	CIP	18-80	Drinker	OralDrink
II	Cyclophosphamide	CYC	0-1	Drinker	OralDrink
II	Cyclophosphamide	CYC	1-5	Drinker	OralDrink
II	Cyclophosphamide	CYC	5-10	Drinker	OralDrink
II	Cyclophosphamide	CYC	10-18	Drinker	OralDrink
II	Cyclophosphamide	CYC	18-80	Drinker	OralDrink
II	Diclofenac	DCF	0-1	Drinker	OralDrink
II	Diclofenac	DCF	1-5	Drinker	OralDrink
II	Diclofenac	DCF	5-10	Drinker	OralDrink
II	Diclofenac	DCF	10-18	Drinker	OralDrink
II	Diclofenac	DCF	18-80	Drinker	OralDrink
II	Doxycycline	DOX	0-1	Drinker	OralDrink
II	Doxycycline	DOX	1-5	Drinker	OralDrink
II	Doxycycline	DOX	5-10	Drinker	OralDrink
II	Doxycycline	DOX	10-18	Drinker	OralDrink
II	Doxycycline	DOX	18-80	Drinker	OralDrink
II	Erythromycin	ERY	0-1	Drinker	OralDrink
II	Erythromycin	ERY	1-5	Drinker	OralDrink
II	Erythromycin	ERY	5-10	Drinker	OralDrink
II	Erythromycin	ERY	10-18	Drinker	OralDrink
II	Erythromycin	ERY	18-80	Drinker	OralDrink
II	Iopamidol	IOP	0-1	Drinker	OralDrink
II	Iopamidol	IOP	1-5	Drinker	OralDrink
II	Iopamidol	IOP	5-10	Drinker	OralDrink
II	Iopamidol	IOP	10-18	Drinker	OralDrink
II	Iopamidol	IOP	18-80	Drinker	OralDrink
II	Metformin	MET	0-1	Drinker	OralDrink
II	Metformin	MET	1-5	Drinker	OralDrink
II	Metformin	MET	5-10	Drinker	OralDrink
II	Metformin	MET	10-18	Drinker	OralDrink
II	Metformin	MET	18-80	Drinker	OralDrink
II	Metoprolol	MEP	0-1	Drinker	OralDrink
II	Metoprolol	MEP	1-5	Drinker	OralDrink
II	Metoprolol	MEP	5-10	Drinker	OralDrink
II	Metoprolol	MEP	10-18	Drinker	OralDrink
II	Metoprolol	MEP	18-80	Drinker	OralDrink
II	Oxazepam	OXA	0-1	Drinker	OralDrink
II	Oxazepam	OXA	1-5	Drinker	OralDrink
II	Oxazepam	OXA	5-10	Drinker	OralDrink
II	Oxazepam	OXA	10-18	Drinker	OralDrink
II	Oxazepam	OXA	18-80	Drinker	OralDrink
II	Phenazone	PHE	0-1	Drinker	OralDrink
II	Phenazone	PHE	1-5	Drinker	OralDrink
II	Phenazone	PHE	5-10	Drinker	OralDrink
II	Phenazone	PHE	10-18	Drinker	OralDrink
II	Phenazone	PHE	18-80	Drinker	OralDrink
II	Sulfamethazine	SUL	0-1	Drinker	OralDrink
II	Sulfamethazine	SUL	1-5	Drinker	OralDrink
II	Sulfamethazine	SUL	5-10	Drinker	OralDrink
II	Sulfamethazine	SUL	10-18	Drinker	OralDrink
II	Sulfamethazine	SUL	18-80	Drinker	OralDrink
II	Valsartan	VAL	0-1	Drinker	OralDrink
II	Valsartan	VAL	1-5	Drinker	OralDrink
II	Valsartan	VAL	5-10	Drinker	OralDrink
II	Valsartan	VAL	10-18	Drinker	OralDrink
II	Valsartan	VAL	18-80	Drinker	OralDrink
II	17alpha-Ethinylestradiol	EE2	0-1	Extreme	OralDrink
II	17alpha-Ethinylestradiol	EE2	1-5	Extreme	OralDrink
II	17alpha-Ethinylestradiol	EE2	5-10	Extreme	OralDrink
II	17alpha-Ethinylestradiol	EE2	10-18	Extreme	OralDrink
II	17alpha-Ethinylestradiol	EE2	18-80	Extreme	OralDrink
II	Amantadine	AMA	0-1	Extreme	OralDrink
II	Amantadine	AMA	1-5	Extreme	OralDrink
II	Amantadine	AMA	5-10	Extreme	OralDrink
II	Amantadine	AMA	10-18	Extreme	OralDrink
II	Amantadine	AMA	18-80	Extreme	OralDrink
II	Carbamazepine	CBZ	0-1	Extreme	OralDrink
II	Carbamazepine	CBZ	1-5	Extreme	OralDrink
II	Carbamazepine	CBZ	5-10	Extreme	OralDrink
II	Carbamazepine	CBZ	10-18	Extreme	OralDrink
II	Carbamazepine	CBZ	18-80	Extreme	OralDrink
II	Ciprofloxacin	CIP	0-1	Extreme	OralDrink
II	Ciprofloxacin	CIP	1-5	Extreme	OralDrink
II	Ciprofloxacin	CIP	5-10	Extreme	OralDrink
II	Ciprofloxacin	CIP	10-18	Extreme	OralDrink
II	Ciprofloxacin	CIP	18-80	Extreme	OralDrink
II	Cyclophosphamide	CYC	0-1	Extreme	OralDrink
II	Cyclophosphamide	CYC	1-5	Extreme	OralDrink
II	Cyclophosphamide	CYC	5-10	Extreme	OralDrink
II	Cyclophosphamide	CYC	10-18	Extreme	OralDrink
II	Cyclophosphamide	CYC	18-80	Extreme	OralDrink
II	Diclofenac	DCF	0-1	Extreme	OralDrink
II	Diclofenac	DCF	1-5	Extreme	OralDrink
II	Diclofenac	DCF	5-10	Extreme	OralDrink
II	Diclofenac	DCF	10-18	Extreme	OralDrink
II	Diclofenac	DCF	18-80	Extreme	OralDrink
II	Doxycycline	DOX	0-1	Extreme	OralDrink
II	Doxycycline	DOX	1-5	Extreme	OralDrink
II	Doxycycline	DOX	5-10	Extreme	OralDrink
II	Doxycycline	DOX	10-18	Extreme	OralDrink
II	Doxycycline	DOX	18-80	Extreme	OralDrink
II	Erythromycin	ERY	0-1	Extreme	OralDrink
II	Erythromycin	ERY	1-5	Extreme	OralDrink
II	Erythromycin	ERY	5-10	Extreme	OralDrink
II	Erythromycin	ERY	10-18	Extreme	OralDrink
II	Erythromycin	ERY	18-80	Extreme	OralDrink
II	Iopamidol	IOP	0-1	Extreme	OralDrink
II	Iopamidol	IOP	1-5	Extreme	OralDrink
II	Iopamidol	IOP	5-10	Extreme	OralDrink
II	Iopamidol	IOP	10-18	Extreme	OralDrink
II	Iopamidol	IOP	18-80	Extreme	OralDrink
II	Metformin	MET	0-1	Extreme	OralDrink
II	Metformin	MET	1-5	Extreme	OralDrink
II	Metformin	MET	5-10	Extreme	OralDrink
II	Metformin	MET	10-18	Extreme	OralDrink
II	Metformin	MET	18-80	Extreme	OralDrink
II	Metoprolol	MEP	0-1	Extreme	OralDrink
II	Metoprolol	MEP	1-5	Extreme	OralDrink
II	Metoprolol	MEP	5-10	Extreme	OralDrink
II	Metoprolol	MEP	10-18	Extreme	OralDrink
II	Metoprolol	MEP	18-80	Extreme	OralDrink
II	Oxazepam	OXA	0-1	Extreme	OralDrink
II	Oxazepam	OXA	1-5	Extreme	OralDrink
II	Oxazepam	OXA	5-10	Extreme	OralDrink
II	Oxazepam	OXA	10-18	Extreme	OralDrink
II	Oxazepam	OXA	18-80	Extreme	OralDrink
II	Phenazone	PHE	0-1	Extreme	OralDrink
II	Phenazone	PHE	1-5	Extreme	OralDrink
II	Phenazone	PHE	5-10	Extreme	OralDrink
II	Phenazone	PHE	10-18	Extreme	OralDrink
II	Phenazone	PHE	18-80	Extreme	OralDrink
II	Sulfamethazine	SUL	0-1	Extreme	OralDrink
II	Sulfamethazine	SUL	1-5	Extreme	OralDrink
II	Sulfamethazine	SUL	5-10	Extreme	OralDrink
II	Sulfamethazine	SUL	10-18	Extreme	OralDrink
II	Sulfamethazine	SUL	18-80	Extreme	OralDrink
II	Valsartan	VAL	0-1	Extreme	OralDrink
II	Valsartan	VAL	1-5	Extreme	OralDrink
II	Valsartan	VAL	5-10	Extreme	OralDrink
II	Valsartan	VAL	10-18	Extreme	OralDrink
II	Valsartan	VAL	18-80	Extreme	OralDrink
III	17alpha-Ethinylestradiol	EE2	0-1	Average	OralDrink	-5.61605
III	17alpha-Ethinylestradiol	EE2	1-5	Average	OralDrink	-5.80817
III	17alpha-Ethinylestradiol	EE2	5-10	Average	OralDrink	-5.934
III	17alpha-Ethinylestradiol	EE2	10-18	Average	OralDrink	-6.01844
III	17alpha-Ethinylestradiol	EE2	18-80	Average	OralDrink	-5.95057
III	Amantadine	AMA	0-1	Average	OralDrink	-6.36078
III	Amantadine	AMA	1-5	Average	OralDrink	-6.5529
III	Amantadine	AMA	5-10	Average	OralDrink	-6.67872
III	Amantadine	AMA	10-18	Average	OralDrink	-6.76317
III	Amantadine	AMA	18-80	Average	OralDrink	-6.6953
III	Carbamazepine	CBZ	0-1	Average	OralDrink	-6.31502
III	Carbamazepine	CBZ	1-5	Average	OralDrink	-6.50714
III	Carbamazepine	CBZ	5-10	Average	OralDrink	-6.63297
III	Carbamazepine	CBZ	10-18	Average	OralDrink	-6.71741
III	Carbamazepine	CBZ	18-80	Average	OralDrink	-6.64954
III	Ciprofloxacin	CIP	0-1	Average	OralDrink	-5.7772
III	Ciprofloxacin	CIP	1-5	Average	OralDrink	-5.96932
III	Ciprofloxacin	CIP	5-10	Average	OralDrink	-6.09515
III	Ciprofloxacin	CIP	10-18	Average	OralDrink	-6.17959
III	Ciprofloxacin	CIP	18-80	Average	OralDrink	-6.11173
III	Cyclophosphamide	CYC	0-1	Average	OralDrink	-6.32825
III	Cyclophosphamide	CYC	1-5	Average	OralDrink	-6.52037
III	Cyclophosphamide	CYC	5-10	Average	OralDrink	-6.64619
III	Cyclophosphamide	CYC	10-18	Average	OralDrink	-6.73064
III	Cyclophosphamide	CYC	18-80	Average	OralDrink	-6.66277
III	Diclofenac	DCF	0-1	Average	OralDrink	-4.85113
III	Diclofenac	DCF	1-5	Average	OralDrink	-5.04325
III	Diclofenac	DCF	5-10	Average	OralDrink	-5.16907
III	Diclofenac	DCF	10-18	Average	OralDrink	-5.25352
III	Diclofenac	DCF	18-80	Average	OralDrink	-5.18565
III	Doxycycline	DOX	0-1	Average	OralDrink	-5.68663
III	Doxycycline	DOX	1-5	Average	OralDrink	-5.87875
III	Doxycycline	DOX	5-10	Average	OralDrink	-6.00458
III	Doxycycline	DOX	10-18	Average	OralDrink	-6.08902
III	Doxycycline	DOX	18-80	Average	OralDrink	-6.02116
III	Erythromycin	ERY	0-1	Average	OralDrink	-6.77095
III	Erythromycin	ERY	1-5	Average	OralDrink	-6.96307
III	Erythromycin	ERY	5-10	Average	OralDrink	-7.0889
III	Erythromycin	ERY	10-18	Average	OralDrink	-7.17334
III	Erythromycin	ERY	18-80	Average	OralDrink	-7.10548
III	Iopamidol	IOP	0-1	Average	OralDrink	-6.42293
III	Iopamidol	IOP	1-5	Average	OralDrink	-6.61505
III	Iopamidol	IOP	5-10	Average	OralDrink	-6.74087
III	Iopamidol	IOP	10-18	Average	OralDrink	-6.82532
III	Iopamidol	IOP	18-80	Average	OralDrink	-6.75745
III	Metformin	MET	0-1	Average	OralDrink	-5.88366
III	Metformin	MET	1-5	Average	OralDrink	-6.07578
III	Metformin	MET	5-10	Average	OralDrink	-6.2016
III	Metformin	MET	10-18	Average	OralDrink	-6.28605
III	Metformin	MET	18-80	Average	OralDrink	-6.21818
III	Metoprolol	MEP	0-1	Average	OralDrink	-6.33275
III	Metoprolol	MEP	1-5	Average	OralDrink	-6.52487
III	Metoprolol	MEP	5-10	Average	OralDrink	-6.65069
III	Metoprolol	MEP	10-18	Average	OralDrink	-6.73514
III	Metoprolol	MEP	18-80	Average	OralDrink	-6.66727
III	Oxazepam	OXA	0-1	Average	OralDrink	-5.62928
III	Oxazepam	OXA	1-5	Average	OralDrink	-5.8214
III	Oxazepam	OXA	5-10	Average	OralDrink	-5.94722
III	Oxazepam	OXA	10-18	Average	OralDrink	-6.03167
III	Oxazepam	OXA	18-80	Average	OralDrink	-5.9638
III	Phenazone	PHE	0-1	Average	OralDrink	-6.32379
III	Phenazone	PHE	1-5	Average	OralDrink	-6.51592
III	Phenazone	PHE	5-10	Average	OralDrink	-6.64174
III	Phenazone	PHE	10-18	Average	OralDrink	-6.72618
III	Phenazone	PHE	18-80	Average	OralDrink	-6.65832
III	Sulfamethazine	SUL	0-1	Average	OralDrink	-5.63833
III	Sulfamethazine	SUL	1-5	Average	OralDrink	-5.83045
III	Sulfamethazine	SUL	5-10	Average	OralDrink	-5.95627
III	Sulfamethazine	SUL	10-18	Average	OralDrink	-6.04072
III	Sulfamethazine	SUL	18-80	Average	OralDrink	-5.97285
III	Valsartan	VAL	0-1	Average	OralDrink	-6.57466
III	Valsartan	VAL	1-5	Average	OralDrink	-6.76678
III	Valsartan	VAL	5-10	Average	OralDrink	-6.8926
III	Valsartan	VAL	10-18	Average	OralDrink	-6.97705
III	Valsartan	VAL	18-80	Average	OralDrink	-6.90918
III	17alpha-Ethinylestradiol	EE2	0-1	Fisherman	OralDrink	-5.61605
III	17alpha-Ethinylestradiol	EE2	1-5	Fisherman	OralDrink	-5.80817
III	17alpha-Ethinylestradiol	EE2	5-10	Fisherman	OralDrink	-5.934
III	17alpha-Ethinylestradiol	EE2	10-18	Fisherman	OralDrink	-6.01844
III	17alpha-Ethinylestradiol	EE2	18-80	Fisherman	OralDrink	-5.95057
III	Amantadine	AMA	0-1	Fisherman	OralDrink	-6.36078
III	Amantadine	AMA	1-5	Fisherman	OralDrink	-6.5529
III	Amantadine	AMA	5-10	Fisherman	OralDrink	-6.67872
III	Amantadine	AMA	10-18	Fisherman	OralDrink	-6.76317
III	Amantadine	AMA	18-80	Fisherman	OralDrink	-6.6953
III	Carbamazepine	CBZ	0-1	Fisherman	OralDrink	-6.31502
III	Carbamazepine	CBZ	1-5	Fisherman	OralDrink	-6.50714
III	Carbamazepine	CBZ	5-10	Fisherman	OralDrink	-6.63297
III	Carbamazepine	CBZ	10-18	Fisherman	OralDrink	-6.71741
III	Carbamazepine	CBZ	18-80	Fisherman	OralDrink	-6.64954
III	Ciprofloxacin	CIP	0-1	Fisherman	OralDrink	-5.7772
III	Ciprofloxacin	CIP	1-5	Fisherman	OralDrink	-5.96932
III	Ciprofloxacin	CIP	5-10	Fisherman	OralDrink	-6.09515
III	Ciprofloxacin	CIP	10-18	Fisherman	OralDrink	-6.17959
III	Ciprofloxacin	CIP	18-80	Fisherman	OralDrink	-6.11173
III	Cyclophosphamide	CYC	0-1	Fisherman	OralDrink	-6.32825
III	Cyclophosphamide	CYC	1-5	Fisherman	OralDrink	-6.52037
III	Cyclophosphamide	CYC	5-10	Fisherman	OralDrink	-6.64619
III	Cyclophosphamide	CYC	10-18	Fisherman	OralDrink	-6.73064
III	Cyclophosphamide	CYC	18-80	Fisherman	OralDrink	-6.66277
III	Diclofenac	DCF	0-1	Fisherman	OralDrink	-4.85113
III	Diclofenac	DCF	1-5	Fisherman	OralDrink	-5.04325
III	Diclofenac	DCF	5-10	Fisherman	OralDrink	-5.16907
III	Diclofenac	DCF	10-18	Fisherman	OralDrink	-5.25352
III	Diclofenac	DCF	18-80	Fisherman	OralDrink	-5.18565
III	Doxycycline	DOX	0-1	Fisherman	OralDrink	-5.68663
III	Doxycycline	DOX	1-5	Fisherman	OralDrink	-5.87875
III	Doxycycline	DOX	5-10	Fisherman	OralDrink	-6.00458
III	Doxycycline	DOX	10-18	Fisherman	OralDrink	-6.08902
III	Doxycycline	DOX	18-80	Fisherman	OralDrink	-6.02116
III	Erythromycin	ERY	0-1	Fisherman	OralDrink	-6.77095
III	Erythromycin	ERY	1-5	Fisherman	OralDrink	-6.96307
III	Erythromycin	ERY	5-10	Fisherman	OralDrink	-7.0889
III	Erythromycin	ERY	10-18	Fisherman	OralDrink	-7.17334
III	Erythromycin	ERY	18-80	Fisherman	OralDrink	-7.10548
III	Iopamidol	IOP	0-1	Fisherman	OralDrink	-6.42293
III	Iopamidol	IOP	1-5	Fisherman	OralDrink	-6.61505
III	Iopamidol	IOP	5-10	Fisherman	OralDrink	-6.74087
III	Iopamidol	IOP	10-18	Fisherman	OralDrink	-6.82532
III	Iopamidol	IOP	18-80	Fisherman	OralDrink	-6.75745
III	Metformin	MET	0-1	Fisherman	OralDrink	-5.88366
III	Metformin	MET	1-5	Fisherman	OralDrink	-6.07578
III	Metformin	MET	5-10	Fisherman	OralDrink	-6.2016
III	Metformin	MET	10-18	Fisherman	OralDrink	-6.28605
[truncated: 2,501 more rows]
